# Supplementary material for: Uses of selection strategies in both spectral and sample spaces for classifying hard and soft blueberry using near infrared data
Source: Sci Rep. 2018 Apr 27;8:6671. doi: 10.1038/s41598-018-25055-x (PMC5923227; doi:10.1038/s41598-018-25055-x)
Supplement: Supplementary file 1 — Dateset 1 [file 41598_2018_25055_MOESM1_ESM.xlsx]

## Sheet: NIR data
NIR data	1	2	3	4	5	6	7	8	9	10	11	12	13	14	15	16	17	18	19	20	21	22	23	24	25	26	27	28	29	30	31	32	33	34	35	36	37	38	39	40	41	42	43	44	45	46	47	48	49
2500.23	1.5319	1.51784	1.54284	1.55858	1.56081	1.54359	1.55514	1.54444	1.5547	1.5549	1.53381	1.56682	1.56006	1.49601	1.53476	1.53943	1.54145	1.55415	1.54711	1.5408	1.56089	1.54534	1.55044	1.54186	1.54972	1.53699	1.54045	1.54095	1.53325	1.5565	1.51046	1.54581	1.55459	1.53984	1.56336	1.5588	1.55176	1.55888	1.55386	1.54053	1.57318	1.53098	1.53903	1.5673	1.55729	1.57914	1.55237	1.56741	1.5595
2497.82	1.53139	1.518	1.5425	1.55878	1.56096	1.544	1.55517	1.54529	1.55552	1.55537	1.53405	1.56724	1.56034	1.49629	1.53505	1.53949	1.54207	1.55495	1.54763	1.54132	1.56072	1.54567	1.5511	1.54235	1.55021	1.53727	1.54084	1.54158	1.53327	1.55727	1.51097	1.54636	1.55521	1.54014	1.56362	1.55912	1.55222	1.55966	1.5542	1.54076	1.57367	1.53112	1.53944	1.56763	1.55804	1.57978	1.55281	1.56803	1.55997
2495.41	1.53217	1.51862	1.54318	1.55961	1.56155	1.545	1.55571	1.54598	1.55619	1.55679	1.53472	1.56845	1.56099	1.49696	1.5359	1.54018	1.54322	1.55572	1.54849	1.5422	1.56187	1.54642	1.55164	1.54325	1.5517	1.53839	1.54191	1.54223	1.53435	1.55864	1.51192	1.5474	1.55621	1.54101	1.56492	1.56026	1.55341	1.56063	1.55507	1.54142	1.57467	1.53171	1.54024	1.56845	1.55856	1.58073	1.55391	1.56942	1.56119
2493.01	1.53241	1.51801	1.54334	1.5591	1.56171	1.54452	1.55538	1.5453	1.55557	1.55677	1.5344	1.56858	1.56064	1.49636	1.53574	1.53996	1.54303	1.55497	1.54828	1.54177	1.56142	1.54594	1.55112	1.543	1.55126	1.53805	1.54129	1.54144	1.53441	1.55779	1.51158	1.54683	1.55579	1.54075	1.56458	1.55994	1.55237	1.5602	1.55458	1.54132	1.57418	1.53154	1.53967	1.56805	1.55757	1.58022	1.55381	1.56892	1.56045
2490.62	1.5317	1.51742	1.5433	1.55841	1.5612	1.54433	1.5547	1.54467	1.55547	1.55589	1.53381	1.56826	1.56048	1.49539	1.53547	1.53965	1.5424	1.55444	1.54746	1.5414	1.56076	1.54551	1.55103	1.54262	1.55062	1.53753	1.54019	1.5407	1.53415	1.5569	1.51104	1.54637	1.55571	1.54025	1.56376	1.5593	1.55153	1.55966	1.55419	1.54079	1.57378	1.53169	1.53908	1.5675	1.55676	1.57948	1.5531	1.56794	1.55983
2488.23	1.53188	1.51744	1.54317	1.55917	1.56132	1.54479	1.55499	1.545	1.55592	1.55601	1.53435	1.56878	1.56075	1.49592	1.53604	1.54043	1.54291	1.5549	1.54764	1.54148	1.56151	1.54588	1.5514	1.54311	1.55118	1.53819	1.54057	1.54188	1.53397	1.55707	1.51161	1.54689	1.55654	1.54082	1.56438	1.55952	1.55235	1.55962	1.55496	1.54124	1.57417	1.53258	1.53973	1.56796	1.55746	1.57991	1.55344	1.56848	1.56091
2485.84	1.53204	1.51756	1.5425	1.55914	1.56115	1.54438	1.5547	1.5446	1.55569	1.55603	1.534	1.56862	1.56015	1.49587	1.53619	1.5404	1.54255	1.55485	1.54749	1.54142	1.56172	1.54566	1.55126	1.54324	1.55143	1.53788	1.54059	1.54224	1.53364	1.55717	1.51119	1.54703	1.55639	1.5407	1.56447	1.55933	1.55224	1.55957	1.55481	1.54135	1.57414	1.53203	1.54007	1.56811	1.558	1.57961	1.55324	1.56882	1.56076
2483.46	1.53179	1.51798	1.5424	1.55856	1.56109	1.5439	1.55455	1.54451	1.55531	1.55615	1.53407	1.56861	1.56028	1.49559	1.5358	1.53992	1.54237	1.55496	1.54718	1.54137	1.56149	1.54587	1.5509	1.543	1.55157	1.53766	1.54034	1.54182	1.53434	1.55729	1.51103	1.54666	1.55617	1.54058	1.56442	1.55956	1.55198	1.55904	1.55423	1.54087	1.57408	1.53164	1.54021	1.56827	1.55753	1.57974	1.55279	1.5691	1.56013
2481.08	1.53109	1.51731	1.54139	1.55814	1.56053	1.54323	1.55389	1.54446	1.55438	1.55579	1.53363	1.56851	1.56	1.49507	1.53497	1.53927	1.54196	1.5542	1.54637	1.54057	1.56067	1.54527	1.55024	1.54183	1.55108	1.53679	1.53941	1.54136	1.53394	1.55623	1.51042	1.54565	1.55555	1.54038	1.56369	1.5588	1.5504	1.55811	1.55344	1.53999	1.57329	1.53091	1.53919	1.56746	1.55682	1.57928	1.55201	1.56807	1.55941
2478.71	1.53028	1.51672	1.54063	1.55788	1.56002	1.54369	1.55325	1.54402	1.5541	1.55509	1.53343	1.56876	1.55953	1.49456	1.53467	1.53885	1.54195	1.55389	1.54601	1.54014	1.56	1.54448	1.54991	1.54111	1.55088	1.53645	1.53875	1.54104	1.53331	1.55562	1.51048	1.54549	1.55521	1.54013	1.56385	1.55849	1.54998	1.55825	1.55272	1.53964	1.57319	1.53071	1.53866	1.5674	1.5567	1.57895	1.55221	1.56718	1.55927
2476.35	1.52945	1.51652	1.54027	1.55747	1.55963	1.54338	1.55257	1.54356	1.55428	1.55447	1.53315	1.56808	1.559	1.49392	1.53449	1.53838	1.54181	1.55328	1.54563	1.53984	1.55946	1.54391	1.54921	1.54104	1.55068	1.53628	1.53808	1.54072	1.53266	1.55486	1.51015	1.54494	1.55478	1.53938	1.56352	1.55818	1.54962	1.55808	1.55233	1.53944	1.5729	1.5304	1.53825	1.56734	1.55616	1.5783	1.55203	1.56665	1.55899
2473.98	1.53018	1.51699	1.5407	1.55835	1.56052	1.54392	1.55317	1.54405	1.55489	1.55537	1.53381	1.56851	1.5597	1.49442	1.53585	1.5389	1.54261	1.55375	1.54629	1.54038	1.56008	1.54481	1.55004	1.54187	1.552	1.5372	1.5387	1.54143	1.53332	1.55542	1.51086	1.54555	1.55568	1.54034	1.56373	1.55899	1.55001	1.55871	1.55345	1.54063	1.57392	1.53147	1.53869	1.56804	1.55722	1.57902	1.55256	1.5678	1.55979
2471.62	1.53009	1.51641	1.54024	1.55826	1.56026	1.54358	1.55302	1.54369	1.55484	1.55489	1.53367	1.56831	1.55916	1.49422	1.53546	1.53894	1.54211	1.55353	1.54551	1.54005	1.56015	1.54456	1.55007	1.54149	1.55155	1.53721	1.53867	1.54066	1.5331	1.5554	1.51065	1.54551	1.5555	1.53976	1.56324	1.55909	1.54953	1.5585	1.55282	1.54025	1.57348	1.5314	1.53855	1.56726	1.55695	1.57869	1.55208	1.56782	1.55948
2469.27	1.52927	1.51514	1.53916	1.55727	1.55912	1.54209	1.55172	1.54231	1.55376	1.55401	1.53285	1.56708	1.55841	1.49294	1.53426	1.53796	1.5409	1.55209	1.54422	1.53904	1.55958	1.54334	1.54859	1.54007	1.55028	1.53562	1.53735	1.5395	1.53171	1.55397	1.50989	1.54448	1.55423	1.53847	1.56233	1.55816	1.54859	1.5576	1.5515	1.53846	1.5718	1.53019	1.53755	1.56578	1.55536	1.57764	1.5507	1.56643	1.55811
2466.92	1.5286	1.51459	1.53882	1.55659	1.55828	1.54179	1.55068	1.54184	1.55326	1.55361	1.53255	1.56703	1.55787	1.49217	1.53388	1.53716	1.54064	1.55133	1.54436	1.53868	1.55892	1.54295	1.54796	1.5395	1.55002	1.53476	1.5361	1.5392	1.53151	1.55296	1.50941	1.5438	1.55366	1.53841	1.56233	1.5575	1.54792	1.55661	1.55117	1.53751	1.57127	1.52982	1.53675	1.56567	1.55502	1.57759	1.55028	1.56561	1.55774
2464.58	1.52781	1.51445	1.5387	1.55676	1.55811	1.54182	1.55038	1.54188	1.5535	1.55309	1.53233	1.56688	1.55744	1.49165	1.5335	1.53694	1.54078	1.5513	1.54429	1.538	1.55844	1.54224	1.54817	1.5394	1.55018	1.53447	1.5358	1.53939	1.53148	1.55235	1.50925	1.54373	1.55378	1.53831	1.56205	1.5572	1.54729	1.55606	1.55088	1.53768	1.57115	1.52996	1.5365	1.56558	1.55529	1.57749	1.54987	1.5655	1.55756
2462.23	1.52739	1.51413	1.53839	1.55661	1.55782	1.54154	1.55013	1.54156	1.55313	1.55282	1.53175	1.56675	1.55697	1.49115	1.53291	1.53683	1.54005	1.55145	1.54387	1.53744	1.55835	1.54164	1.54788	1.53925	1.55027	1.53427	1.5357	1.53907	1.53107	1.55193	1.50931	1.54366	1.55366	1.53799	1.56157	1.55696	1.54686	1.55613	1.55037	1.53729	1.5708	1.53002	1.53583	1.56506	1.55528	1.57702	1.54945	1.56529	1.55769
2459.9	1.52683	1.5139	1.5376	1.55577	1.55717	1.54114	1.5493	1.54089	1.55257	1.55246	1.53143	1.56655	1.55622	1.49065	1.53305	1.53624	1.53925	1.55045	1.54321	1.53708	1.55751	1.54139	1.54733	1.53862	1.54953	1.53377	1.53503	1.53795	1.53047	1.5514	1.50861	1.54306	1.55327	1.53739	1.56089	1.55625	1.54619	1.55532	1.54923	1.53649	1.57	1.52907	1.53487	1.56455	1.55459	1.57623	1.5486	1.56461	1.55706
2457.57	1.52615	1.51342	1.5367	1.55565	1.55686	1.54116	1.54869	1.54051	1.55217	1.5521	1.53102	1.56617	1.55599	1.49033	1.53255	1.53594	1.53938	1.54962	1.54219	1.53652	1.55656	1.5414	1.54706	1.53808	1.54916	1.53344	1.53471	1.53776	1.53001	1.551	1.50777	1.54257	1.5533	1.53724	1.56033	1.55616	1.5452	1.55506	1.5486	1.5363	1.5697	1.52859	1.53474	1.56453	1.55391	1.57592	1.54841	1.56428	1.55619
2455.24	1.52547	1.51313	1.53566	1.55548	1.55656	1.54067	1.54813	1.53998	1.55178	1.5523	1.53051	1.56586	1.55574	1.48985	1.5321	1.53547	1.53922	1.54949	1.54148	1.53599	1.55648	1.54084	1.54682	1.5374	1.5491	1.53348	1.53409	1.53783	1.52925	1.55043	1.50752	1.54227	1.55332	1.53716	1.5604	1.55655	1.54484	1.55462	1.54865	1.53576	1.56941	1.52809	1.53488	1.56428	1.55386	1.5759	1.54819	1.56431	1.55626
2452.92	1.5252	1.51298	1.53554	1.55486	1.55603	1.53994	1.54788	1.53973	1.5517	1.55215	1.53038	1.5655	1.55562	1.48926	1.53194	1.53515	1.53888	1.54963	1.54095	1.5358	1.55659	1.5404	1.54676	1.53706	1.54929	1.53329	1.53351	1.53779	1.52918	1.54998	1.50756	1.5417	1.5533	1.53694	1.56039	1.55663	1.5444	1.55445	1.54876	1.53551	1.56948	1.52798	1.5345	1.5641	1.554	1.57564	1.54803	1.56386	1.55556
2450.6	1.5249	1.51261	1.53498	1.55483	1.55565	1.54008	1.54761	1.53967	1.55202	1.55165	1.53035	1.56568	1.55529	1.48891	1.53186	1.53476	1.53848	1.54929	1.54033	1.53539	1.55637	1.54022	1.54624	1.5372	1.54925	1.53291	1.53336	1.53744	1.52901	1.54975	1.50739	1.5412	1.55312	1.53656	1.56022	1.55638	1.54396	1.55414	1.54838	1.53569	1.56899	1.52792	1.53398	1.56365	1.55375	1.57547	1.5474	1.56336	1.55519
2448.28	1.52446	1.51228	1.53439	1.55464	1.55496	1.53978	1.54668	1.53922	1.5517	1.5509	1.52988	1.56531	1.55479	1.48829	1.53145	1.53419	1.53838	1.54829	1.53977	1.53491	1.55592	1.53998	1.54574	1.53705	1.54884	1.53239	1.53259	1.5372	1.52858	1.54913	1.50697	1.5412	1.55236	1.53615	1.56001	1.55582	1.54319	1.55389	1.54717	1.53545	1.56827	1.52759	1.5334	1.56254	1.55355	1.57483	1.54672	1.56271	1.55549
2445.98	1.52387	1.51195	1.53405	1.55412	1.55442	1.5391	1.54588	1.53912	1.55165	1.55078	1.52976	1.56515	1.55437	1.48794	1.53147	1.53393	1.53853	1.54779	1.53978	1.53481	1.5557	1.53957	1.54549	1.53691	1.54904	1.53191	1.53165	1.53728	1.52865	1.54858	1.507	1.54126	1.55202	1.53658	1.55967	1.55549	1.54283	1.55375	1.54679	1.53514	1.56872	1.52724	1.53307	1.56238	1.55297	1.57432	1.54669	1.56266	1.55522
2443.67	1.5233	1.51111	1.53327	1.55337	1.55409	1.53809	1.5449	1.53854	1.55107	1.55029	1.5294	1.56464	1.55367	1.48694	1.53078	1.53324	1.53817	1.54742	1.53902	1.5342	1.55517	1.53863	1.54491	1.53587	1.54874	1.53125	1.53087	1.53636	1.52774	1.54762	1.50647	1.54047	1.55185	1.53577	1.55899	1.55444	1.5419	1.55297	1.54605	1.53433	1.56813	1.52643	1.53254	1.56215	1.5521	1.57369	1.54618	1.56227	1.55448
2441.37	1.52242	1.51035	1.53254	1.55301	1.5537	1.53774	1.54455	1.53793	1.55069	1.5497	1.52903	1.56405	1.55346	1.48598	1.53036	1.53309	1.53777	1.5476	1.53853	1.53359	1.55445	1.53817	1.54444	1.53533	1.54836	1.53114	1.53063	1.53558	1.52721	1.54731	1.50598	1.54033	1.55144	1.53519	1.55873	1.55426	1.54159	1.55271	1.54557	1.5334	1.56718	1.52628	1.53211	1.56198	1.55162	1.57364	1.54528	1.56182	1.55402
2439.07	1.52195	1.5104	1.53202	1.55293	1.55324	1.53769	1.54426	1.53772	1.55036	1.54967	1.5286	1.56352	1.55341	1.48566	1.5303	1.53292	1.53733	1.54686	1.5379	1.53281	1.55415	1.53786	1.5437	1.53525	1.54818	1.53096	1.53026	1.53528	1.52715	1.54689	1.50546	1.53988	1.55123	1.53526	1.55808	1.55432	1.5412	1.55238	1.54479	1.53354	1.56684	1.52603	1.53153	1.56167	1.55124	1.57289	1.54476	1.56123	1.55362
2436.78	1.52191	1.51103	1.53233	1.55309	1.55378	1.53818	1.54427	1.53789	1.55042	1.5499	1.52913	1.56412	1.55381	1.48585	1.53057	1.53267	1.53745	1.54696	1.53834	1.53321	1.55447	1.53781	1.54398	1.5353	1.5487	1.53129	1.53015	1.53567	1.52735	1.54725	1.50579	1.54016	1.55191	1.5358	1.55874	1.55469	1.54112	1.5523	1.54532	1.53428	1.56704	1.52655	1.53206	1.56168	1.55181	1.57281	1.54515	1.56151	1.55428
2434.49	1.52132	1.51066	1.53154	1.55231	1.55316	1.53778	1.54383	1.53724	1.54996	1.5492	1.52825	1.56347	1.55267	1.48501	1.52981	1.53224	1.53695	1.54663	1.53788	1.53261	1.55441	1.53709	1.54353	1.53472	1.54817	1.53071	1.52916	1.53508	1.52664	1.54608	1.50544	1.53973	1.55126	1.53515	1.55894	1.55417	1.54026	1.55183	1.54464	1.53353	1.56637	1.5259	1.53146	1.5612	1.55105	1.57224	1.54466	1.56103	1.55321
2432.21	1.52034	1.50977	1.53006	1.55155	1.55204	1.53671	1.54289	1.53655	1.54977	1.54845	1.52695	1.56247	1.55133	1.48404	1.5291	1.53129	1.53625	1.54561	1.53644	1.53126	1.55304	1.53591	1.54259	1.53359	1.54687	1.52992	1.52813	1.53411	1.52557	1.54425	1.50486	1.53831	1.55071	1.53407	1.55774	1.55332	1.53874	1.55078	1.54326	1.53215	1.56546	1.52458	1.53037	1.56029	1.54988	1.57093	1.5433	1.55968	1.55175
2429.93	1.51984	1.50904	1.52982	1.55127	1.55157	1.53588	1.54166	1.53591	1.54958	1.54757	1.52669	1.56248	1.55096	1.48331	1.52914	1.53023	1.53573	1.54469	1.53585	1.53061	1.55206	1.53555	1.54204	1.53284	1.54655	1.52933	1.52728	1.53362	1.52473	1.54346	1.50428	1.53746	1.5503	1.53372	1.55681	1.55291	1.53799	1.5498	1.54259	1.53151	1.56509	1.52413	1.52947	1.55974	1.54937	1.57044	1.54217	1.55927	1.55134
2427.65	1.51934	1.50835	1.5294	1.55093	1.55134	1.53534	1.54062	1.53553	1.54887	1.54709	1.52694	1.56216	1.55072	1.48288	1.52889	1.52954	1.53567	1.54385	1.53537	1.53045	1.55163	1.53534	1.54164	1.53261	1.54655	1.52925	1.52687	1.53357	1.52437	1.54301	1.50398	1.53742	1.54998	1.53339	1.55638	1.55237	1.53765	1.54927	1.54199	1.53129	1.56435	1.52385	1.52875	1.55907	1.54902	1.57019	1.54197	1.55874	1.55096
2425.38	1.51862	1.50804	1.52853	1.5506	1.55089	1.53501	1.53998	1.5353	1.54802	1.54712	1.52692	1.56141	1.55105	1.48239	1.52807	1.52913	1.5354	1.54332	1.53475	1.53005	1.55153	1.53521	1.54162	1.53208	1.54608	1.52892	1.52637	1.53341	1.5243	1.54267	1.5041	1.53689	1.54979	1.53291	1.55598	1.55204	1.53734	1.54901	1.54132	1.53066	1.56377	1.52334	1.52823	1.5586	1.54844	1.57028	1.54214	1.55833	1.55052
2423.12	1.51827	1.50783	1.52798	1.55002	1.55054	1.53449	1.53962	1.5349	1.54732	1.54681	1.52665	1.56113	1.55036	1.48145	1.52759	1.52883	1.53494	1.54341	1.53436	1.52954	1.55143	1.53494	1.54114	1.53144	1.54546	1.52853	1.52565	1.53309	1.52382	1.5422	1.50361	1.53637	1.54929	1.53245	1.55563	1.55195	1.53662	1.54846	1.54051	1.53039	1.56312	1.52318	1.52851	1.55851	1.54804	1.57009	1.54171	1.55827	1.55029
2420.85	1.51776	1.50779	1.52739	1.5497	1.55031	1.53424	1.53943	1.53482	1.54775	1.54668	1.52649	1.56133	1.54987	1.48108	1.52748	1.52878	1.53503	1.54336	1.53432	1.52964	1.55114	1.53451	1.5408	1.5311	1.54543	1.52793	1.52497	1.53249	1.52353	1.54123	1.50304	1.53636	1.54937	1.5325	1.55548	1.55194	1.53553	1.54827	1.54015	1.53013	1.56286	1.52346	1.52806	1.55817	1.54781	1.56917	1.54116	1.55801	1.55002
2418.59	1.51743	1.50752	1.52695	1.54957	1.55021	1.53444	1.53876	1.53437	1.54795	1.5468	1.52627	1.5613	1.54966	1.48093	1.52731	1.52848	1.53481	1.54298	1.5338	1.52937	1.55095	1.53406	1.54048	1.53077	1.54594	1.52787	1.52461	1.53213	1.52312	1.54045	1.50255	1.53627	1.54975	1.53239	1.55549	1.55139	1.53495	1.54833	1.53998	1.52941	1.56289	1.52367	1.52755	1.55794	1.54747	1.56894	1.54036	1.55772	1.54997
2416.34	1.51678	1.50696	1.52645	1.5493	1.54988	1.53423	1.53816	1.53354	1.54756	1.54625	1.52574	1.56053	1.54914	1.48037	1.52728	1.52807	1.53409	1.54241	1.5327	1.52874	1.55061	1.53328	1.54002	1.53032	1.54602	1.52763	1.52389	1.53195	1.52252	1.53984	1.50237	1.53548	1.54938	1.53196	1.55522	1.55104	1.53465	1.54787	1.53971	1.52867	1.56243	1.52297	1.52733	1.55744	1.54702	1.56887	1.53959	1.5572	1.54989
2414.09	1.51598	1.50656	1.5257	1.54889	1.54906	1.5334	1.53733	1.53309	1.5472	1.54506	1.52551	1.55989	1.54876	1.4796	1.52692	1.52769	1.53375	1.54177	1.5319	1.52814	1.55024	1.53286	1.53946	1.52969	1.54582	1.52728	1.5232	1.53145	1.52218	1.53942	1.50173	1.53477	1.54847	1.53147	1.55461	1.55066	1.53436	1.54718	1.53944	1.52843	1.56173	1.5222	1.527	1.557	1.54662	1.5683	1.53907	1.55664	1.54913
2411.85	1.5154	1.50614	1.52544	1.54863	1.54837	1.53289	1.53658	1.53264	1.54675	1.54462	1.52515	1.55983	1.54821	1.47879	1.52639	1.52701	1.5334	1.54123	1.53121	1.52751	1.54949	1.53233	1.53879	1.52923	1.54524	1.52667	1.52273	1.53076	1.52179	1.53866	1.50091	1.53449	1.5478	1.53121	1.55396	1.55009	1.53347	1.54646	1.53883	1.52825	1.56122	1.52166	1.52622	1.55691	1.5465	1.56792	1.53836	1.55619	1.54831
2409.6	1.51462	1.50557	1.52489	1.54872	1.5481	1.5323	1.5362	1.53232	1.54629	1.54456	1.52488	1.55963	1.54777	1.4783	1.52612	1.52619	1.53301	1.54103	1.53106	1.52702	1.54863	1.53184	1.5384	1.52886	1.54503	1.52611	1.52194	1.53022	1.52115	1.53791	1.50069	1.53428	1.54775	1.53093	1.55373	1.54961	1.53236	1.54642	1.5379	1.52776	1.56086	1.52132	1.52587	1.55666	1.54657	1.56761	1.53807	1.5555	1.5475
2407.37	1.51395	1.50518	1.52403	1.54825	1.54802	1.53193	1.53578	1.53193	1.54603	1.54415	1.5242	1.55949	1.54729	1.47789	1.5261	1.52558	1.5329	1.54044	1.53086	1.5263	1.54799	1.53153	1.53836	1.52828	1.54468	1.52612	1.52148	1.52988	1.52072	1.53741	1.50072	1.5338	1.54766	1.53067	1.55339	1.54951	1.53174	1.54622	1.53699	1.52714	1.56045	1.5209	1.52557	1.55569	1.54555	1.5673	1.53742	1.55502	1.5475
2405.13	1.51372	1.50469	1.52336	1.54738	1.54784	1.53169	1.53545	1.53105	1.54603	1.54358	1.52377	1.55907	1.54708	1.4773	1.52596	1.52565	1.53271	1.53961	1.53019	1.52586	1.54791	1.5312	1.53795	1.52813	1.54434	1.52572	1.5212	1.52969	1.52002	1.53719	1.50049	1.53336	1.54765	1.53052	1.5527	1.54936	1.53127	1.54564	1.53625	1.52657	1.55942	1.52042	1.52518	1.55522	1.54471	1.56689	1.53685	1.55458	1.54754
2402.9	1.51349	1.50412	1.523	1.54672	1.54738	1.53128	1.53489	1.53063	1.5456	1.543	1.52379	1.55851	1.54682	1.47654	1.52534	1.52534	1.53252	1.53899	1.52962	1.5255	1.54758	1.53084	1.53723	1.52759	1.54381	1.52502	1.52043	1.529	1.5193	1.53645	1.49979	1.53271	1.54748	1.53006	1.55221	1.5488	1.53026	1.54465	1.53572	1.52612	1.55861	1.52	1.5245	1.55496	1.54439	1.56628	1.53629	1.55437	1.54689
2400.68	1.5132	1.50392	1.52256	1.54663	1.54692	1.53076	1.534	1.53042	1.54523	1.54299	1.52371	1.5579	1.54623	1.47604	1.52454	1.52422	1.53241	1.53851	1.52897	1.52494	1.5471	1.53015	1.53683	1.52699	1.5434	1.52504	1.51968	1.5283	1.51905	1.53589	1.49948	1.53201	1.54708	1.52969	1.55205	1.54833	1.52971	1.54408	1.53529	1.52578	1.55829	1.51991	1.52391	1.5547	1.54389	1.56582	1.53563	1.55394	1.54639
2398.46	1.51256	1.50403	1.52179	1.54643	1.54642	1.53021	1.53346	1.52995	1.54494	1.54278	1.52309	1.558	1.54576	1.47561	1.52408	1.52371	1.53203	1.53836	1.52843	1.52448	1.54669	1.52985	1.53652	1.52664	1.54344	1.52467	1.51912	1.52842	1.51874	1.53552	1.49891	1.53154	1.54698	1.52932	1.55176	1.54823	1.52909	1.54374	1.53441	1.52499	1.55828	1.51968	1.52369	1.55432	1.54325	1.56531	1.53519	1.55324	1.54596
2396.24	1.51206	1.50354	1.52071	1.54608	1.54583	1.52951	1.53305	1.52964	1.54481	1.54225	1.52248	1.55799	1.54551	1.475	1.52393	1.52352	1.53147	1.53847	1.52821	1.52373	1.54624	1.52963	1.53604	1.52596	1.54344	1.52424	1.51875	1.52807	1.51797	1.5349	1.49868	1.53149	1.54669	1.52896	1.55116	1.54805	1.52862	1.54347	1.5337	1.52464	1.55774	1.51948	1.52294	1.55356	1.54287	1.56472	1.53461	1.55285	1.54553
2394.03	1.51131	1.50272	1.52066	1.54567	1.54563	1.52884	1.53243	1.52898	1.54422	1.54189	1.52221	1.55757	1.54503	1.47441	1.52399	1.52332	1.5309	1.53799	1.52749	1.52342	1.54585	1.52875	1.53537	1.52529	1.54335	1.5237	1.51813	1.52767	1.51738	1.53439	1.49851	1.53145	1.54627	1.52888	1.5504	1.54767	1.52791	1.543	1.53327	1.52429	1.55708	1.51897	1.52206	1.55302	1.54268	1.56434	1.53388	1.55245	1.54516
2391.82	1.5109	1.50237	1.52031	1.54511	1.54534	1.52883	1.53137	1.5285	1.54354	1.54147	1.52209	1.55714	1.54451	1.47381	1.52357	1.52259	1.53066	1.53756	1.52707	1.5232	1.54573	1.52827	1.53524	1.52508	1.54317	1.52282	1.51743	1.52745	1.51732	1.53374	1.49815	1.53117	1.54626	1.52867	1.55032	1.547	1.52737	1.54267	1.53272	1.52372	1.55664	1.51848	1.5219	1.55284	1.54262	1.56426	1.5337	1.55169	1.54524
2389.62	1.5105	1.50208	1.51978	1.54485	1.54482	1.52882	1.53111	1.52822	1.54332	1.54122	1.52207	1.55685	1.54406	1.47329	1.52334	1.52177	1.53067	1.53701	1.52694	1.52267	1.54541	1.5278	1.53477	1.52477	1.54291	1.52273	1.517	1.52723	1.51687	1.53312	1.4974	1.53053	1.5461	1.5283	1.55039	1.54648	1.5267	1.54195	1.53202	1.52327	1.55645	1.51807	1.52153	1.55257	1.54247	1.56396	1.53352	1.5514	1.54513
2387.42	1.50966	1.50167	1.51964	1.54482	1.54502	1.52836	1.53096	1.52806	1.54297	1.54096	1.52208	1.5565	1.54401	1.47287	1.52313	1.52154	1.53029	1.53655	1.52634	1.52226	1.54516	1.52737	1.53459	1.52468	1.54248	1.52263	1.51657	1.52716	1.51633	1.53289	1.49728	1.52996	1.54586	1.52839	1.55019	1.54662	1.52601	1.54157	1.53163	1.52294	1.55603	1.51788	1.52116	1.5526	1.54213	1.56332	1.53294	1.55151	1.54463
2385.22	1.50933	1.5014	1.51909	1.54456	1.54435	1.52786	1.53043	1.52787	1.54292	1.54066	1.52188	1.55635	1.54377	1.47202	1.52281	1.52134	1.5298	1.53615	1.52569	1.52156	1.54438	1.52741	1.53421	1.52431	1.54207	1.52244	1.51582	1.52663	1.51559	1.53233	1.4971	1.52954	1.54561	1.52799	1.54981	1.54677	1.52564	1.54146	1.53131	1.52268	1.55528	1.51766	1.52057	1.55194	1.54164	1.56313	1.5322	1.55119	1.54378
2383.03	1.50872	1.50111	1.51818	1.54389	1.54367	1.52741	1.52983	1.52725	1.54306	1.54015	1.52107	1.55622	1.54339	1.47133	1.52248	1.52086	1.52998	1.53536	1.52533	1.52082	1.54351	1.52698	1.53375	1.52371	1.54183	1.52195	1.51532	1.52594	1.5152	1.53143	1.49653	1.52893	1.54516	1.52764	1.54944	1.54636	1.52512	1.54056	1.53079	1.52178	1.55485	1.51754	1.51998	1.55129	1.54103	1.56249	1.53153	1.55062	1.54312
2380.84	1.5078	1.50067	1.51727	1.54339	1.54333	1.52703	1.52885	1.52678	1.54266	1.53965	1.52053	1.55568	1.54263	1.4708	1.52204	1.52028	1.52982	1.5345	1.52459	1.52037	1.54346	1.52611	1.53305	1.52294	1.5416	1.52157	1.51453	1.52522	1.51469	1.53066	1.49599	1.52867	1.54425	1.52715	1.54919	1.54549	1.52396	1.53959	1.52968	1.521	1.55444	1.51709	1.51941	1.55078	1.54047	1.5616	1.53068	1.54992	1.54248
2378.65	1.50737	1.49992	1.51637	1.54291	1.54306	1.52656	1.52811	1.52654	1.54205	1.53923	1.51989	1.55519	1.54199	1.47016	1.52153	1.51972	1.52917	1.53426	1.52363	1.51992	1.54308	1.52557	1.53246	1.52275	1.54127	1.52118	1.51385	1.52475	1.5141	1.53009	1.49551	1.52834	1.54388	1.52674	1.54869	1.54499	1.52306	1.53915	1.52876	1.52093	1.55363	1.51625	1.51905	1.55042	1.53968	1.56086	1.53015	1.54938	1.54208
2376.47	1.50683	1.49933	1.5157	1.5427	1.5423	1.5262	1.52725	1.52598	1.54169	1.53865	1.51956	1.55479	1.54128	1.46988	1.52099	1.51907	1.52852	1.53394	1.52292	1.51935	1.5425	1.52496	1.53179	1.52197	1.54069	1.52033	1.51317	1.52427	1.51348	1.52948	1.49508	1.52791	1.54379	1.52576	1.54802	1.54437	1.52216	1.53849	1.52784	1.52018	1.55261	1.51555	1.51857	1.5497	1.53916	1.56019	1.52976	1.54883	1.5418
2374.3	1.50588	1.49895	1.51486	1.54272	1.54179	1.52562	1.52646	1.52538	1.54152	1.53832	1.51946	1.554	1.54083	1.46937	1.52047	1.51826	1.52823	1.53342	1.52231	1.51878	1.5422	1.52412	1.53146	1.52143	1.54035	1.51979	1.51271	1.52352	1.513	1.52864	1.4953	1.52706	1.54353	1.52534	1.5474	1.54372	1.52139	1.53799	1.52713	1.51934	1.55217	1.51513	1.51805	1.54888	1.53902	1.55993	1.52921	1.54838	1.54128
2372.13	1.50546	1.49863	1.51467	1.54222	1.54147	1.52502	1.5261	1.52504	1.54116	1.53781	1.51902	1.55371	1.54059	1.46861	1.52014	1.51762	1.52799	1.53305	1.52189	1.51838	1.54179	1.52377	1.53142	1.52095	1.5401	1.51911	1.51205	1.5232	1.51275	1.52799	1.49491	1.52687	1.54304	1.52564	1.54741	1.54346	1.52079	1.53744	1.5265	1.51887	1.5519	1.51481	1.51785	1.54866	1.53887	1.55961	1.52847	1.54798	1.54039
2369.96	1.5052	1.49817	1.51448	1.54145	1.54095	1.52425	1.52549	1.52459	1.54069	1.53722	1.51875	1.5533	1.54008	1.46807	1.51976	1.51694	1.52761	1.53239	1.52137	1.51759	1.54134	1.52371	1.53071	1.52024	1.53978	1.51886	1.51184	1.52327	1.51226	1.52721	1.49414	1.52657	1.5427	1.52528	1.54685	1.5428	1.52007	1.53688	1.52586	1.51861	1.55131	1.51425	1.5171	1.54838	1.53821	1.55892	1.52789	1.54738	1.54019
2367.79	1.50466	1.49772	1.51358	1.54091	1.54029	1.52367	1.52495	1.52411	1.54023	1.53698	1.51853	1.5529	1.53997	1.46748	1.51947	1.51615	1.5271	1.53187	1.52102	1.51676	1.5408	1.52315	1.53005	1.51969	1.53954	1.51882	1.51134	1.52296	1.51162	1.52621	1.49358	1.52596	1.54253	1.52468	1.54641	1.54244	1.51936	1.53651	1.52499	1.51826	1.55061	1.51393	1.51634	1.54769	1.5376	1.55826	1.5275	1.54678	1.53981
2365.63	1.50367	1.49757	1.51247	1.54064	1.53971	1.52337	1.52428	1.52378	1.54012	1.53663	1.51813	1.55267	1.53964	1.46676	1.51904	1.51557	1.52691	1.53157	1.5202	1.51649	1.54015	1.52235	1.52942	1.51909	1.53929	1.51825	1.51029	1.52246	1.51096	1.52559	1.49326	1.52586	1.54218	1.52447	1.54594	1.54224	1.51861	1.53593	1.52441	1.51768	1.55001	1.51357	1.51574	1.54684	1.53693	1.55765	1.52656	1.54618	1.53932
2363.48	1.50323	1.49674	1.5118	1.54019	1.53957	1.52306	1.5233	1.52338	1.53992	1.53601	1.51759	1.55244	1.5391	1.46633	1.51855	1.5151	1.52645	1.53106	1.51965	1.51571	1.53961	1.52149	1.52902	1.51856	1.53903	1.5176	1.50936	1.52161	1.5105	1.52501	1.49293	1.5253	1.54156	1.52385	1.54504	1.54195	1.5176	1.53512	1.52385	1.51702	1.54934	1.51321	1.51545	1.5463	1.53658	1.55712	1.52571	1.54589	1.53881
2361.32	1.50297	1.49617	1.51137	1.53993	1.53901	1.52286	1.52275	1.52263	1.53946	1.53537	1.51711	1.55173	1.53833	1.46575	1.51793	1.51459	1.52603	1.53032	1.51921	1.51501	1.53913	1.52116	1.52869	1.51807	1.53845	1.5174	1.5084	1.52111	1.50973	1.52412	1.49272	1.52448	1.54127	1.52315	1.54465	1.54161	1.51673	1.53447	1.52311	1.51667	1.54873	1.51287	1.51483	1.54592	1.53597	1.55701	1.52501	1.54551	1.53806
2359.17	1.50224	1.4959	1.51083	1.5398	1.53838	1.52203	1.52228	1.52229	1.539	1.53503	1.51683	1.55122	1.5378	1.46511	1.51736	1.514	1.52589	1.53008	1.51876	1.51479	1.53889	1.52111	1.52808	1.51759	1.5381	1.51722	1.50804	1.52083	1.50927	1.52332	1.49228	1.52425	1.54079	1.52296	1.54431	1.54144	1.51621	1.53413	1.52215	1.5162	1.54811	1.5129	1.51417	1.54559	1.53501	1.55674	1.52445	1.54484	1.53744
2357.03	1.50169	1.4959	1.51032	1.53925	1.53841	1.52133	1.52173	1.52242	1.53862	1.53479	1.51668	1.55103	1.53763	1.46463	1.51745	1.51355	1.52564	1.52993	1.51834	1.51464	1.53855	1.52075	1.52786	1.51704	1.53769	1.51689	1.50786	1.52038	1.50894	1.52313	1.49171	1.52379	1.54063	1.52325	1.54409	1.54146	1.51599	1.53394	1.52163	1.5163	1.54776	1.51276	1.51384	1.54515	1.53486	1.55637	1.52407	1.54451	1.53747
2354.89	1.50146	1.49601	1.51024	1.53907	1.53862	1.52168	1.52162	1.52247	1.53832	1.53468	1.51654	1.55121	1.53763	1.46467	1.51776	1.51367	1.52599	1.52975	1.51817	1.51463	1.53832	1.52035	1.52817	1.51699	1.53755	1.51691	1.50766	1.52024	1.5089	1.52336	1.49178	1.52381	1.54104	1.52367	1.54423	1.54156	1.516	1.53378	1.52172	1.51652	1.54812	1.51276	1.51397	1.5452	1.53512	1.55622	1.52443	1.54482	1.5376
2352.75	1.50167	1.49615	1.51028	1.53944	1.53874	1.52187	1.52182	1.52234	1.5385	1.53489	1.51679	1.5514	1.53751	1.46474	1.51813	1.51382	1.52659	1.52977	1.51818	1.5147	1.53857	1.52065	1.52829	1.51731	1.53819	1.51712	1.5075	1.52074	1.50931	1.52366	1.49188	1.52421	1.5416	1.52391	1.54455	1.54175	1.51641	1.53415	1.52198	1.51633	1.54842	1.51307	1.51431	1.54581	1.53551	1.55636	1.52488	1.54488	1.53804
2350.62	1.5012	1.49592	1.50986	1.5392	1.53857	1.5211	1.52122	1.52175	1.53849	1.5349	1.51646	1.55105	1.53737	1.46398	1.51789	1.5135	1.52611	1.52953	1.5173	1.51397	1.53805	1.52042	1.52789	1.51688	1.53797	1.51667	1.50694	1.52059	1.5085	1.52294	1.49154	1.52354	1.54114	1.5235	1.5444	1.54105	1.51538	1.53369	1.52131	1.51572	1.54791	1.51254	1.51366	1.54582	1.53508	1.5561	1.52432	1.5441	1.53783
2348.49	1.50013	1.49501	1.50872	1.53821	1.53774	1.52027	1.51978	1.52098	1.53819	1.53382	1.51569	1.55036	1.53684	1.46279	1.51707	1.51236	1.52527	1.52865	1.51621	1.51291	1.537	1.51958	1.52699	1.5158	1.53714	1.51595	1.50577	1.51939	1.50737	1.52143	1.49079	1.52242	1.54034	1.52249	1.54358	1.53998	1.51368	1.53226	1.51998	1.51452	1.54643	1.5113	1.51278	1.54473	1.53412	1.55514	1.52296	1.54312	1.53686
2346.37	1.49898	1.49384	1.50741	1.53733	1.5363	1.51951	1.51875	1.52072	1.53772	1.53268	1.51512	1.54963	1.53563	1.46158	1.51603	1.5113	1.5245	1.52763	1.51533	1.51171	1.53625	1.5186	1.52586	1.51491	1.53663	1.51506	1.50466	1.51859	1.50651	1.52016	1.48991	1.52192	1.53967	1.52171	1.54268	1.53907	1.5122	1.53124	1.51834	1.51347	1.54554	1.51027	1.51181	1.5434	1.53312	1.55398	1.52154	1.54212	1.53582
2344.24	1.4984	1.49334	1.50677	1.53692	1.53538	1.51868	1.51787	1.51998	1.53719	1.53185	1.51451	1.54921	1.53448	1.46091	1.51566	1.51035	1.524	1.52675	1.51462	1.51091	1.53555	1.51801	1.52482	1.51438	1.53601	1.51463	1.50391	1.51805	1.50581	1.51935	1.48911	1.52142	1.53921	1.52121	1.54207	1.53855	1.51113	1.53049	1.51749	1.51294	1.54479	1.5099	1.51091	1.54232	1.53212	1.55287	1.5206	1.54171	1.53494
2342.13	1.49762	1.493	1.50598	1.53648	1.53534	1.51796	1.51675	1.51921	1.53669	1.53131	1.51394	1.54862	1.53408	1.46046	1.51521	1.50937	1.52363	1.52594	1.51419	1.51017	1.53499	1.5174	1.52397	1.51364	1.53551	1.51415	1.50346	1.5173	1.50485	1.51825	1.48831	1.52068	1.53878	1.52051	1.54144	1.53816	1.51019	1.52981	1.51672	1.5123	1.54367	1.5094	1.51007	1.54152	1.53166	1.55214	1.51975	1.54097	1.5342
2340.01	1.49699	1.49219	1.50511	1.53587	1.53546	1.51705	1.51594	1.51847	1.53596	1.53083	1.51348	1.5479	1.53369	1.45961	1.51467	1.50884	1.52313	1.5252	1.51346	1.50933	1.53466	1.51663	1.52381	1.51279	1.53529	1.51343	1.50277	1.51678	1.5036	1.51748	1.48812	1.52027	1.53833	1.51994	1.5407	1.53771	1.50926	1.52918	1.5156	1.51179	1.54283	1.50874	1.50924	1.54116	1.53146	1.55161	1.5189	1.54014	1.53378
2337.9	1.49661	1.49153	1.50422	1.53539	1.53475	1.5163	1.51524	1.51757	1.53542	1.53042	1.51324	1.54705	1.53305	1.45852	1.51455	1.50844	1.52238	1.5247	1.51253	1.50876	1.53397	1.51596	1.52359	1.51218	1.53517	1.51286	1.50169	1.51651	1.50314	1.51696	1.48798	1.51967	1.53788	1.51952	1.54017	1.53708	1.50835	1.52882	1.51445	1.51092	1.5422	1.5083	1.50865	1.54053	1.531	1.55106	1.51829	1.53952	1.53312
2335.8	1.49583	1.4914	1.50367	1.53509	1.53414	1.51577	1.51468	1.51701	1.53523	1.53008	1.51271	1.54668	1.53263	1.45796	1.51395	1.50745	1.52204	1.52434	1.51199	1.50837	1.53325	1.51535	1.52326	1.51148	1.53444	1.51256	1.50082	1.51572	1.50315	1.51613	1.4874	1.51921	1.53752	1.51908	1.53972	1.53655	1.50761	1.52802	1.51334	1.51026	1.5418	1.50773	1.50801	1.53982	1.53033	1.55044	1.51743	1.53897	1.53289
2333.69	1.49497	1.49116	1.50313	1.53471	1.53335	1.51536	1.51404	1.51645	1.53477	1.52971	1.51221	1.54623	1.53184	1.45756	1.51308	1.50661	1.52178	1.52375	1.51141	1.50788	1.53259	1.51506	1.5226	1.51095	1.53365	1.512	1.49987	1.51501	1.5022	1.5151	1.48666	1.51881	1.53709	1.51897	1.53921	1.53624	1.50678	1.52745	1.51298	1.50961	1.54095	1.50709	1.50772	1.53953	1.52962	1.54988	1.51662	1.53818	1.53217
2331.59	1.49435	1.4902	1.50244	1.53421	1.5325	1.51489	1.51339	1.51597	1.5342	1.52892	1.51174	1.54563	1.53149	1.45704	1.51266	1.50608	1.52119	1.52321	1.51041	1.50694	1.53173	1.51451	1.52159	1.5104	1.53343	1.51145	1.49927	1.51467	1.50126	1.51411	1.48598	1.51843	1.53653	1.51852	1.53865	1.53581	1.50585	1.52713	1.51235	1.50913	1.54019	1.50651	1.50744	1.53862	1.52898	1.54963	1.5159	1.53788	1.53128
2329.5	1.49405	1.48949	1.50162	1.53366	1.53226	1.51446	1.51244	1.51539	1.53377	1.52818	1.51137	1.54528	1.53126	1.45667	1.51267	1.50551	1.52072	1.52277	1.50955	1.50627	1.53107	1.51365	1.52079	1.50954	1.53298	1.51098	1.49846	1.51404	1.50069	1.51339	1.48565	1.51764	1.53609	1.51804	1.53846	1.53547	1.50503	1.52627	1.51155	1.50871	1.53946	1.50624	1.50679	1.53782	1.5282	1.54909	1.51502	1.53722	1.53072
2327.41	1.49335	1.48932	1.50083	1.53304	1.53185	1.51415	1.51175	1.51515	1.53335	1.52759	1.51082	1.54472	1.53078	1.45585	1.51255	1.50489	1.52059	1.52199	1.50913	1.50591	1.53076	1.51319	1.52025	1.50916	1.53272	1.51085	1.49825	1.51345	1.5004	1.51286	1.48547	1.51665	1.53571	1.51765	1.53815	1.53455	1.50433	1.52551	1.51114	1.50817	1.53906	1.5063	1.50592	1.53774	1.52801	1.54834	1.51461	1.53662	1.53046
2325.32	1.49264	1.48899	1.50024	1.53266	1.53137	1.5136	1.5111	1.51499	1.53308	1.52715	1.51069	1.54434	1.53042	1.45488	1.51174	1.50428	1.52042	1.52153	1.50865	1.50558	1.53019	1.51274	1.51986	1.50898	1.53237	1.51053	1.49777	1.51316	1.49955	1.51243	1.48507	1.51638	1.53529	1.51737	1.53781	1.53396	1.5035	1.52483	1.51036	1.50736	1.53865	1.50596	1.50538	1.53773	1.52775	1.54783	1.51391	1.53609	1.53022
2323.24	1.49202	1.48858	1.49953	1.53231	1.53114	1.51296	1.51039	1.51446	1.53281	1.52665	1.51048	1.544	1.53004	1.4544	1.51102	1.50374	1.52005	1.52142	1.50823	1.50523	1.52989	1.51242	1.51975	1.50854	1.5318	1.50998	1.497	1.51267	1.49902	1.51173	1.48444	1.51619	1.5351	1.51709	1.5371	1.53391	1.50277	1.52448	1.50974	1.50693	1.53807	1.5053	1.505	1.53737	1.5273	1.54708	1.51322	1.53566	1.53013
2321.16	1.49149	1.48823	1.49916	1.53205	1.53081	1.51259	1.51004	1.51405	1.53261	1.52638	1.50979	1.54366	1.52953	1.45411	1.51086	1.50343	1.51967	1.52107	1.50806	1.50463	1.52975	1.51174	1.51965	1.50794	1.53171	1.50961	1.49668	1.51239	1.49866	1.51128	1.48412	1.51596	1.53489	1.51699	1.53659	1.5336	1.50238	1.52408	1.50916	1.50672	1.53751	1.5051	1.50486	1.53713	1.52705	1.5469	1.51303	1.53547	1.52976
2319.08	1.49103	1.48832	1.49932	1.53184	1.53051	1.51224	1.51006	1.51405	1.53238	1.52612	1.50933	1.54393	1.52931	1.45395	1.51076	1.50347	1.51982	1.52059	1.50767	1.50428	1.52969	1.51168	1.51972	1.50751	1.53198	1.5096	1.49676	1.51258	1.49871	1.51121	1.48425	1.51589	1.53485	1.51698	1.53641	1.53371	1.50245	1.52406	1.50879	1.50664	1.53768	1.50555	1.50465	1.53711	1.52696	1.54687	1.51322	1.53577	1.52951
2317.01	1.49112	1.4885	1.49991	1.53214	1.53086	1.51273	1.51031	1.51449	1.53241	1.52616	1.50954	1.5447	1.5297	1.45454	1.51137	1.50368	1.52049	1.52069	1.50758	1.50475	1.52993	1.51242	1.5205	1.50783	1.53244	1.50999	1.49721	1.513	1.49927	1.51188	1.48496	1.5166	1.53523	1.5177	1.53712	1.53447	1.50298	1.52477	1.50953	1.50728	1.53829	1.50621	1.50511	1.53802	1.52758	1.54734	1.51401	1.53626	1.53012
2314.94	1.49195	1.48922	1.50045	1.5329	1.53172	1.51355	1.51101	1.51511	1.53322	1.527	1.5099	1.54529	1.53043	1.45545	1.51231	1.50424	1.52109	1.5214	1.50796	1.50573	1.53045	1.51327	1.52131	1.50847	1.53349	1.51076	1.49781	1.51404	1.50046	1.51289	1.48576	1.51758	1.53603	1.51875	1.53786	1.53535	1.50391	1.52533	1.51044	1.50829	1.53936	1.50703	1.50596	1.53963	1.52864	1.54814	1.51516	1.53689	1.5314
2312.88	1.49238	1.48956	1.50024	1.53318	1.53178	1.51359	1.511	1.51509	1.53354	1.52714	1.50997	1.54512	1.53057	1.45492	1.51272	1.50441	1.52112	1.52153	1.50811	1.50571	1.53087	1.51344	1.52104	1.50849	1.53395	1.51075	1.49752	1.51431	1.50058	1.51282	1.48609	1.51788	1.53614	1.51896	1.53835	1.53555	1.50397	1.52495	1.51019	1.50816	1.53946	1.50734	1.50608	1.53985	1.52848	1.54806	1.51505	1.53665	1.53148
2310.81	1.4914	1.4887	1.49897	1.53254	1.53111	1.51259	1.5097	1.51426	1.53254	1.5264	1.50979	1.54452	1.52947	1.45364	1.51192	1.50374	1.52052	1.52072	1.50733	1.50468	1.53008	1.51236	1.52021	1.50771	1.53328	1.51022	1.49613	1.51317	1.49915	1.51153	1.48511	1.51677	1.53569	1.51818	1.53801	1.53494	1.50266	1.52418	1.50873	1.50714	1.53839	1.50652	1.50519	1.53861	1.52743	1.54703	1.51336	1.53574	1.5305
2308.76	1.49037	1.48773	1.49798	1.53179	1.53043	1.51176	1.50853	1.5134	1.5319	1.52562	1.50951	1.54347	1.52889	1.45266	1.51113	1.50259	1.5202	1.51986	1.5063	1.50364	1.52908	1.51132	1.51927	1.50688	1.53226	1.50931	1.49507	1.51223	1.49776	1.5106	1.48383	1.51596	1.5348	1.51749	1.53703	1.53387	1.50094	1.52339	1.50696	1.50615	1.53727	1.50558	1.50413	1.5373	1.52654	1.54581	1.51221	1.53522	1.52927
2306.7	1.48959	1.48708	1.4967	1.53105	1.52991	1.51082	1.50747	1.51282	1.53164	1.52503	1.50893	1.54249	1.52852	1.45187	1.51047	1.50159	1.51969	1.51912	1.50536	1.50292	1.52819	1.51053	1.51834	1.50593	1.53185	1.50829	1.49428	1.51169	1.49686	1.50955	1.48331	1.51524	1.5342	1.51646	1.53593	1.53292	1.49945	1.52254	1.50569	1.50544	1.53596	1.50451	1.50331	1.53659	1.52571	1.54497	1.51135	1.5343	1.5285
2304.65	1.48872	1.48662	1.49566	1.53029	1.52906	1.50981	1.50652	1.51197	1.5313	1.52434	1.50819	1.54187	1.5279	1.45085	1.50998	1.50073	1.51902	1.51861	1.50473	1.50212	1.52722	1.50995	1.51762	1.50512	1.5312	1.50778	1.49336	1.51097	1.4962	1.50839	1.48275	1.51417	1.53377	1.51598	1.53522	1.53259	1.49834	1.52203	1.50472	1.50469	1.5348	1.50374	1.50241	1.5355	1.52523	1.54423	1.51015	1.5332	1.52765
2302.61	1.4878	1.48612	1.49475	1.52973	1.52839	1.50885	1.50569	1.51162	1.53064	1.52367	1.50759	1.54088	1.52691	1.4496	1.50952	1.49977	1.51862	1.51804	1.50388	1.5012	1.52642	1.50931	1.51688	1.5044	1.53026	1.50748	1.49228	1.51019	1.49509	1.50745	1.48198	1.51276	1.53304	1.51555	1.5344	1.53219	1.49721	1.5209	1.50344	1.50378	1.53401	1.50325	1.50136	1.53443	1.52459	1.54348	1.5087	1.53225	1.52689
2300.56	1.48672	1.48534	1.49395	1.5294	1.52772	1.5082	1.50471	1.51126	1.52986	1.52309	1.50716	1.54031	1.52617	1.44884	1.50867	1.49869	1.51754	1.51725	1.50314	1.50028	1.52598	1.50839	1.51587	1.50339	1.52968	1.50682	1.49163	1.50946	1.49402	1.50608	1.48125	1.51197	1.53268	1.51478	1.53343	1.53121	1.49592	1.51941	1.50233	1.50301	1.53311	1.50274	1.50014	1.53333	1.52347	1.54261	1.50776	1.53149	1.52589
2298.52	1.48589	1.48497	1.49311	1.52875	1.52694	1.50749	1.50368	1.51033	1.52945	1.52207	1.50679	1.53985	1.52553	1.44818	1.50764	1.49751	1.51671	1.51638	1.50214	1.49922	1.52557	1.50756	1.51529	1.50245	1.52914	1.50603	1.49085	1.5084	1.49274	1.50494	1.48087	1.51144	1.53183	1.51412	1.53288	1.53042	1.49435	1.51855	1.50137	1.50209	1.53203	1.50204	1.49941	1.53234	1.52245	1.54156	1.50693	1.53067	1.52492
2296.49	1.48536	1.48413	1.49244	1.52809	1.52614	1.50644	1.50268	1.50947	1.52921	1.52121	1.5059	1.539	1.52479	1.44728	1.50682	1.49704	1.51637	1.51598	1.50099	1.49861	1.5248	1.50664	1.51474	1.50168	1.52827	1.50548	1.4899	1.50769	1.49192	1.50411	1.4802	1.51109	1.53132	1.51366	1.53215	1.52981	1.49304	1.5178	1.50001	1.50119	1.53105	1.50119	1.49897	1.5316	1.52189	1.54075	1.50593	1.5301	1.52447
2294.45	1.48445	1.48327	1.4915	1.52727	1.52538	1.50583	1.50196	1.50886	1.52883	1.52055	1.5052	1.53845	1.52409	1.44631	1.50629	1.4964	1.51595	1.51537	1.49997	1.4981	1.52419	1.50588	1.51412	1.50123	1.52771	1.50487	1.4892	1.50684	1.49144	1.50314	1.47944	1.5107	1.53108	1.51329	1.5314	1.52933	1.49206	1.51688	1.49892	1.50043	1.53008	1.50064	1.49823	1.53115	1.5213	1.54042	1.50498	1.52962	1.52407
2292.43	1.4834	1.48296	1.49077	1.52674	1.52491	1.50538	1.50112	1.50819	1.52816	1.52006	1.50472	1.53811	1.52334	1.44528	1.50592	1.49535	1.5154	1.51462	1.49937	1.49742	1.52351	1.50519	1.51344	1.50072	1.52705	1.50418	1.48827	1.50663	1.49074	1.50223	1.47888	1.50998	1.53042	1.51292	1.5311	1.52894	1.49152	1.51636	1.49836	1.49963	1.52928	1.5	1.49755	1.5307	1.5209	1.5396	1.50389	1.52886	1.5235
2290.4	1.48274	1.48266	1.49	1.52628	1.52462	1.50473	1.50026	1.50761	1.52768	1.51958	1.50437	1.53767	1.52289	1.44487	1.50571	1.4946	1.51485	1.51407	1.49879	1.49682	1.52274	1.50495	1.51296	1.50007	1.52659	1.50367	1.48748	1.50631	1.48992	1.50153	1.47848	1.50933	1.52984	1.51218	1.5308	1.52824	1.49044	1.51598	1.4974	1.49913	1.52853	1.49926	1.49677	1.52984	1.52017	1.53866	1.50306	1.52806	1.52294
2288.38	1.48227	1.48202	1.48936	1.52601	1.52426	1.50425	1.49956	1.50728	1.52732	1.51888	1.50399	1.5372	1.52259	1.44458	1.5054	1.49401	1.51437	1.51362	1.49824	1.49602	1.52223	1.50464	1.51244	1.4995	1.52651	1.5034	1.48688	1.50582	1.48951	1.50116	1.47802	1.50877	1.52932	1.51164	1.5302	1.52763	1.48968	1.51532	1.49648	1.499	1.52805	1.4991	1.49613	1.52941	1.51976	1.53824	1.50256	1.5276	1.52252
2286.36	1.48203	1.48149	1.48869	1.52582	1.52377	1.50373	1.4993	1.50694	1.52701	1.51832	1.5038	1.53662	1.52235	1.44398	1.50498	1.49342	1.51432	1.51307	1.49767	1.4957	1.52151	1.5041	1.51187	1.49929	1.52654	1.50316	1.4863	1.50531	1.48898	1.50076	1.47748	1.50839	1.52886	1.51176	1.52956	1.5274	1.48956	1.51499	1.49591	1.4987	1.52734	1.49888	1.49551	1.52903	1.51944	1.53798	1.50212	1.52719	1.52216
2284.35	1.48174	1.48148	1.48828	1.52535	1.52362	1.50306	1.4989	1.50652	1.52652	1.5178	1.5033	1.5361	1.52188	1.44359	1.5047	1.4929	1.51433	1.5126	1.49733	1.49533	1.52097	1.50358	1.51147	1.49899	1.52587	1.50281	1.48563	1.5049	1.4886	1.50017	1.477	1.50805	1.52885	1.51099	1.52927	1.52709	1.48914	1.51445	1.49539	1.49814	1.52683	1.49844	1.49493	1.52842	1.51889	1.53731	1.50147	1.52681	1.52175
2282.34	1.48104	1.48121	1.48782	1.52455	1.52334	1.50274	1.49818	1.5064	1.52626	1.51737	1.50294	1.53596	1.52133	1.44338	1.50462	1.49239	1.51367	1.5122	1.49698	1.49458	1.52078	1.5033	1.51105	1.49848	1.52521	1.50239	1.48496	1.50446	1.48804	1.49961	1.47669	1.50764	1.5286	1.51025	1.52908	1.52652	1.48833	1.51354	1.49496	1.4974	1.52673	1.49797	1.49453	1.52769	1.51826	1.53673	1.50054	1.52629	1.52111
2280.33	1.48043	1.48079	1.48724	1.52435	1.52283	1.50227	1.4973	1.50594	1.5259	1.51731	1.50272	1.53541	1.52099	1.44307	1.50405	1.49165	1.51344	1.51183	1.49652	1.49401	1.52027	1.50303	1.51085	1.49793	1.52497	1.50202	1.48437	1.50419	1.48738	1.49881	1.47655	1.5072	1.52832	1.51035	1.52853	1.52584	1.48771	1.51319	1.49421	1.49687	1.5263	1.49727	1.49423	1.5271	1.51837	1.53643	1.50023	1.52583	1.52085
2278.32	1.48026	1.48029	1.4865	1.5242	1.52222	1.50198	1.49687	1.50558	1.52562	1.51693	1.50251	1.53531	1.52058	1.44257	1.50334	1.49113	1.51341	1.51152	1.49584	1.49374	1.51975	1.50256	1.51026	1.49709	1.52498	1.50168	1.48393	1.50371	1.48687	1.49839	1.47654	1.50687	1.52807	1.51035	1.52816	1.52567	1.48693	1.5129	1.49336	1.49654	1.52552	1.49704	1.49387	1.52683	1.51772	1.53607	1.49979	1.52523	1.52059
2276.32	1.47996	1.47987	1.48605	1.52401	1.52189	1.50151	1.49653	1.50507	1.52564	1.51641	1.50219	1.53544	1.51996	1.44205	1.50296	1.49074	1.51309	1.51106	1.49516	1.49347	1.51933	1.50217	1.50964	1.49664	1.52464	1.50131	1.4837	1.50333	1.48629	1.49792	1.47613	1.50647	1.52787	1.5102	1.52748	1.52556	1.48605	1.51245	1.49259	1.49612	1.52523	1.49677	1.49331	1.52648	1.51695	1.5351	1.49917	1.52459	1.51972
2274.33	1.4794	1.47949	1.4856	1.5237	1.52126	1.50125	1.49596	1.50443	1.52536	1.51585	1.50191	1.53488	1.51944	1.44134	1.50268	1.49014	1.51279	1.5104	1.49464	1.49275	1.51904	1.50179	1.50917	1.49642	1.52419	1.50057	1.48312	1.50304	1.48562	1.49742	1.47562	1.50586	1.52733	1.50957	1.52677	1.52536	1.48546	1.51205	1.49203	1.49547	1.52494	1.49628	1.493	1.52604	1.51664	1.53462	1.49868	1.52436	1.5193
2272.33	1.4787	1.47946	1.48487	1.52309	1.52101	1.50087	1.4953	1.50398	1.52504	1.51552	1.50135	1.53415	1.51896	1.44089	1.50231	1.48979	1.51237	1.50981	1.49436	1.4919	1.51883	1.50128	1.50886	1.49595	1.52399	1.49996	1.48258	1.50254	1.48516	1.49691	1.47517	1.50541	1.52694	1.50926	1.5266	1.52479	1.4846	1.51155	1.49164	1.49496	1.52409	1.49587	1.49258	1.52565	1.51618	1.53433	1.49804	1.52402	1.51912
2270.34	1.47793	1.47915	1.48398	1.52253	1.52079	1.50034	1.49459	1.5035	1.52458	1.51521	1.50091	1.53341	1.51866	1.44036	1.50188	1.48914	1.51193	1.50983	1.49367	1.49104	1.5183	1.50077	1.50801	1.49515	1.52343	1.49968	1.482	1.50213	1.48447	1.49596	1.47439	1.50493	1.52657	1.50913	1.5264	1.52385	1.48391	1.51057	1.49079	1.49439	1.52314	1.49557	1.49181	1.52506	1.51562	1.53348	1.49739	1.52333	1.5186
2268.36	1.47744	1.4784	1.48351	1.52209	1.52006	1.49967	1.49377	1.50323	1.52427	1.5147	1.50069	1.5331	1.51835	1.43978	1.50173	1.48849	1.51152	1.50953	1.49299	1.49057	1.5177	1.50002	1.50731	1.49474	1.5231	1.49934	1.48134	1.50128	1.48369	1.49503	1.4739	1.50425	1.52631	1.50858	1.52616	1.52333	1.48304	1.50993	1.48998	1.49394	1.52241	1.49488	1.4911	1.5244	1.5151	1.5329	1.49677	1.52286	1.51802
2266.38	1.47705	1.47793	1.48292	1.52168	1.51953	1.49885	1.49308	1.50267	1.52389	1.51395	1.50045	1.53255	1.51743	1.4391	1.50104	1.488	1.51109	1.50851	1.49213	1.49024	1.51673	1.49911	1.50682	1.49416	1.52277	1.49891	1.48089	1.50069	1.48295	1.49417	1.47378	1.504	1.52586	1.50791	1.52567	1.5232	1.48206	1.50938	1.48884	1.49343	1.52193	1.49443	1.4905	1.52392	1.51421	1.53244	1.49588	1.52248	1.51773
2264.4	1.47637	1.47731	1.4824	1.52122	1.51902	1.49807	1.49298	1.50202	1.52327	1.51334	1.49978	1.53174	1.51691	1.43837	1.50032	1.48732	1.51034	1.50778	1.49159	1.48974	1.51597	1.4986	1.50624	1.49335	1.52219	1.4986	1.48029	1.50013	1.48221	1.49356	1.47324	1.50361	1.52508	1.50765	1.52499	1.52318	1.48132	1.50883	1.48795	1.49293	1.52144	1.49406	1.48975	1.52342	1.51372	1.53155	1.49493	1.52191	1.51731
2262.42	1.47537	1.47677	1.48177	1.52071	1.51843	1.49739	1.49211	1.50174	1.52287	1.51265	1.4993	1.53105	1.51677	1.43737	1.49992	1.48633	1.50976	1.5073	1.4912	1.48904	1.51557	1.49831	1.50561	1.49276	1.52196	1.4982	1.47963	1.49966	1.48197	1.49316	1.47275	1.50288	1.52459	1.50719	1.52428	1.52243	1.48041	1.50839	1.48717	1.49222	1.52072	1.49368	1.48934	1.52277	1.51352	1.53087	1.49403	1.52107	1.51632
2260.45	1.47486	1.4763	1.48123	1.52048	1.51817	1.49681	1.49127	1.50143	1.52249	1.5122	1.49884	1.53085	1.51654	1.43671	1.49971	1.48542	1.50947	1.50696	1.49053	1.48836	1.51507	1.49801	1.50515	1.49208	1.52127	1.49763	1.47897	1.49916	1.48173	1.49246	1.47226	1.50245	1.52446	1.50686	1.52398	1.52158	1.47927	1.50777	1.48648	1.49145	1.52009	1.49335	1.48875	1.52205	1.51318	1.53042	1.49319	1.52018	1.51568
2258.48	1.47456	1.47569	1.48047	1.52016	1.51763	1.49612	1.49051	1.50079	1.52212	1.51184	1.49817	1.53054	1.51578	1.43606	1.49911	1.4846	1.50948	1.50649	1.4896	1.48765	1.51443	1.49757	1.50462	1.49161	1.52051	1.49711	1.47815	1.4986	1.4808	1.4917	1.47171	1.50187	1.5239	1.5065	1.52378	1.52152	1.47835	1.50703	1.4857	1.49087	1.51954	1.49276	1.48786	1.52115	1.51275	1.52987	1.49247	1.5196	1.51539
2256.51	1.47394	1.47547	1.47977	1.51977	1.51699	1.49563	1.48965	1.50024	1.52169	1.5114	1.49761	1.53008	1.51503	1.43514	1.4987	1.4839	1.50932	1.50594	1.48869	1.48683	1.51394	1.49677	1.50412	1.49147	1.52028	1.49647	1.47724	1.49823	1.47985	1.49072	1.47138	1.5015	1.52349	1.50605	1.52317	1.52116	1.47744	1.50642	1.48466	1.49046	1.51892	1.49212	1.48752	1.52099	1.51232	1.52943	1.49199	1.51938	1.51499
2254.55	1.47321	1.47501	1.47885	1.51899	1.51673	1.49494	1.48877	1.49972	1.52116	1.51065	1.49732	1.52928	1.51482	1.43456	1.4983	1.48311	1.50879	1.50526	1.48798	1.48624	1.51369	1.49619	1.50334	1.49072	1.51994	1.49594	1.47664	1.49765	1.47929	1.48982	1.4709	1.50086	1.52305	1.50554	1.52253	1.52049	1.47682	1.5054	1.48399	1.49019	1.5179	1.49183	1.48699	1.52088	1.51163	1.52839	1.49134	1.51884	1.51423
2252.59	1.4725	1.47442	1.4782	1.51879	1.51638	1.49449	1.48837	1.49914	1.52107	1.51038	1.49728	1.52857	1.51441	1.43384	1.49787	1.48255	1.50804	1.50454	1.48765	1.48587	1.51275	1.49593	1.50274	1.48991	1.51989	1.49559	1.47614	1.49716	1.47877	1.48946	1.47014	1.50013	1.52256	1.50534	1.52194	1.52008	1.47627	1.50472	1.48321	1.48966	1.51709	1.49126	1.48635	1.52027	1.51103	1.52788	1.49077	1.51814	1.51335
2250.64	1.47187	1.47383	1.47784	1.51867	1.51584	1.49428	1.48822	1.49878	1.52069	1.50988	1.49681	1.52818	1.51384	1.43321	1.4977	1.48227	1.50758	1.50409	1.48713	1.48549	1.51192	1.49515	1.50239	1.48941	1.51946	1.49529	1.47525	1.49669	1.4782	1.48894	1.46961	1.49971	1.52214	1.50483	1.52165	1.51962	1.47547	1.5046	1.48205	1.48926	1.51652	1.49076	1.48579	1.51982	1.51042	1.52764	1.49026	1.51738	1.51278
2248.68	1.47142	1.47323	1.47726	1.51818	1.51525	1.49382	1.48753	1.49854	1.52054	1.50903	1.49626	1.52759	1.51363	1.43292	1.49744	1.48187	1.50743	1.50364	1.4865	1.4849	1.51203	1.49453	1.50205	1.48887	1.51865	1.49499	1.47449	1.49616	1.47756	1.48828	1.46934	1.49941	1.52193	1.50439	1.52167	1.51908	1.4749	1.50399	1.48142	1.48877	1.51607	1.49039	1.48511	1.51912	1.50991	1.52725	1.48987	1.51704	1.51262
2246.74	1.47103	1.4729	1.4765	1.51736	1.51507	1.49321	1.48686	1.49805	1.52003	1.50889	1.49587	1.52733	1.51323	1.4322	1.4969	1.4812	1.50737	1.50332	1.48594	1.48452	1.51161	1.494	1.50172	1.48825	1.5185	1.49478	1.47409	1.49576	1.47717	1.48755	1.4693	1.49902	1.52153	1.50413	1.52136	1.51895	1.47428	1.50353	1.48083	1.48787	1.51571	1.49005	1.48475	1.51883	1.5097	1.52682	1.48954	1.51675	1.5125
2244.79	1.4707	1.47244	1.47591	1.51689	1.51487	1.49262	1.48645	1.49744	1.51971	1.5089	1.49546	1.52723	1.51289	1.43175	1.4967	1.48064	1.50688	1.50316	1.48543	1.48399	1.51083	1.4936	1.50155	1.48786	1.51837	1.4944	1.47388	1.49566	1.47687	1.48708	1.4689	1.49893	1.52108	1.50383	1.52077	1.51875	1.47354	1.50348	1.48045	1.48759	1.51538	1.49001	1.48458	1.51842	1.5095	1.52603	1.48893	1.51642	1.51208
2242.85	1.47019	1.47228	1.47555	1.51687	1.51463	1.49186	1.48585	1.49666	1.51939	1.50827	1.49524	1.52647	1.51247	1.43131	1.49669	1.48006	1.50663	1.50276	1.48503	1.48359	1.51065	1.49323	1.50121	1.48752	1.51788	1.49398	1.47377	1.49554	1.47631	1.48671	1.46831	1.49859	1.52096	1.50388	1.52006	1.51822	1.47281	1.50303	1.4799	1.48752	1.51499	1.48982	1.48414	1.51805	1.50903	1.52545	1.48846	1.51602	1.51188
2240.91	1.46993	1.47229	1.47544	1.51669	1.51431	1.49145	1.4856	1.49649	1.51903	1.50784	1.49517	1.52584	1.51195	1.43082	1.49605	1.47966	1.50639	1.50219	1.48469	1.48343	1.51063	1.49329	1.50069	1.48724	1.5177	1.49349	1.47336	1.495	1.47577	1.48642	1.46794	1.49825	1.52085	1.50366	1.51943	1.51799	1.4721	1.50229	1.47945	1.48703	1.5148	1.48915	1.48343	1.51807	1.50869	1.52544	1.48782	1.51544	1.51129
2238.98	1.46951	1.47219	1.47505	1.51645	1.51374	1.49126	1.4853	1.49637	1.51889	1.50751	1.49482	1.52584	1.51165	1.43023	1.49535	1.47944	1.50592	1.50178	1.48432	1.48309	1.51014	1.49304	1.50035	1.48674	1.51737	1.49325	1.47289	1.49472	1.4755	1.48567	1.46795	1.49804	1.52044	1.50315	1.51924	1.51758	1.47182	1.50183	1.47888	1.48673	1.51428	1.4889	1.48302	1.51756	1.5085	1.52495	1.48762	1.51498	1.51093
2237.04	1.46877	1.47188	1.47447	1.51628	1.51334	1.49094	1.48475	1.49624	1.51869	1.50688	1.49459	1.52572	1.51138	1.42978	1.49516	1.47893	1.50563	1.50162	1.48402	1.4826	1.50953	1.49249	1.50011	1.4863	1.51741	1.49299	1.47222	1.49466	1.47523	1.48521	1.4677	1.49762	1.52004	1.50289	1.51903	1.51734	1.47144	1.50139	1.47839	1.4862	1.51367	1.48881	1.48263	1.51674	1.50773	1.52452	1.48726	1.51449	1.51094
2235.12	1.46838	1.47117	1.47414	1.51598	1.51298	1.49055	1.48414	1.49591	1.51873	1.50659	1.49421	1.52551	1.51085	1.42953	1.49503	1.47839	1.50541	1.5012	1.48331	1.48209	1.50935	1.49205	1.50005	1.48588	1.51733	1.49265	1.47183	1.49436	1.4749	1.48493	1.4674	1.49723	1.51979	1.50262	1.51879	1.51718	1.47091	1.50098	1.47826	1.48563	1.51325	1.48864	1.48261	1.51659	1.5072	1.52431	1.48667	1.51402	1.51033
2233.19	1.46823	1.47098	1.4739	1.51566	1.51275	1.49033	1.48358	1.49551	1.5187	1.50659	1.49383	1.5251	1.51083	1.42934	1.49495	1.47836	1.50521	1.50065	1.483	1.4818	1.50944	1.49179	1.49971	1.48554	1.51679	1.49225	1.47166	1.49387	1.47443	1.48471	1.46704	1.49689	1.51969	1.50231	1.51868	1.51683	1.47032	1.50066	1.47791	1.4852	1.51306	1.48848	1.48245	1.5166	1.50691	1.52398	1.48652	1.51365	1.50983
2231.27	1.46789	1.47078	1.47335	1.51528	1.51242	1.48986	1.48334	1.49541	1.51824	1.50623	1.49361	1.52489	1.51067	1.42915	1.49479	1.47809	1.50528	1.50037	1.4826	1.48178	1.50936	1.49131	1.49943	1.48544	1.51673	1.49213	1.47124	1.49354	1.47436	1.48448	1.46707	1.49673	1.51931	1.50231	1.51832	1.51676	1.47022	1.50027	1.4774	1.48506	1.51243	1.48811	1.4821	1.5165	1.50666	1.52361	1.4863	1.51326	1.50974
2229.35	1.46766	1.47025	1.47321	1.51497	1.51239	1.48956	1.48319	1.49526	1.51779	1.50599	1.49338	1.52513	1.51014	1.42896	1.4946	1.47777	1.5053	1.50024	1.48225	1.48154	1.50894	1.49107	1.49933	1.48555	1.51665	1.49221	1.47106	1.49341	1.47429	1.48424	1.46667	1.49656	1.51908	1.50222	1.5181	1.517	1.46984	1.49991	1.47695	1.48485	1.51235	1.48775	1.48208	1.51646	1.50652	1.52331	1.48621	1.51304	1.50945
2227.43	1.46769	1.47033	1.47303	1.51476	1.5123	1.48933	1.48297	1.49498	1.5179	1.50611	1.49345	1.52496	1.51004	1.42884	1.49462	1.47766	1.50527	1.49997	1.48222	1.48117	1.5086	1.49105	1.49893	1.48517	1.51645	1.49201	1.47069	1.49313	1.47397	1.4838	1.46662	1.49628	1.51858	1.50209	1.51798	1.51698	1.46943	1.49973	1.47674	1.48465	1.51245	1.48745	1.48191	1.51601	1.50632	1.52306	1.4859	1.51283	1.50914
2225.52	1.46754	1.47032	1.47288	1.51461	1.51213	1.48938	1.48267	1.49491	1.51789	1.50612	1.49335	1.52461	1.50961	1.42862	1.49436	1.47748	1.50506	1.49984	1.48202	1.48098	1.50848	1.49106	1.4986	1.4846	1.5162	1.49148	1.47029	1.49305	1.47356	1.48371	1.46664	1.4961	1.51856	1.50177	1.51802	1.51661	1.46928	1.49972	1.47667	1.48458	1.51217	1.48734	1.48154	1.51565	1.50629	1.52313	1.48524	1.51275	1.50924
2223.61	1.46718	1.47	1.47288	1.51456	1.51179	1.48916	1.48251	1.49459	1.51746	1.50574	1.49305	1.52435	1.50956	1.42814	1.49391	1.4772	1.50474	1.49981	1.482	1.48076	1.50834	1.49065	1.49871	1.48456	1.51599	1.49133	1.47013	1.49314	1.47321	1.48326	1.46645	1.49591	1.51864	1.50161	1.51781	1.5164	1.46913	1.49965	1.47655	1.48444	1.51202	1.48717	1.48112	1.51554	1.50626	1.52287	1.48521	1.51289	1.5091
2221.71	1.46681	1.46985	1.4726	1.51454	1.512	1.48903	1.48233	1.4944	1.51739	1.50539	1.49285	1.52425	1.50964	1.42808	1.49391	1.47716	1.50452	1.4995	1.48199	1.4805	1.50803	1.49039	1.49853	1.48436	1.51586	1.49126	1.47015	1.49284	1.47313	1.48276	1.4663	1.49562	1.51829	1.50162	1.51752	1.51625	1.469	1.49961	1.47637	1.48417	1.51195	1.48717	1.48112	1.51526	1.50635	1.52278	1.48542	1.51273	1.50905
2219.81	1.46663	1.46955	1.47237	1.51466	1.51211	1.48894	1.48203	1.49449	1.51705	1.50518	1.49283	1.5239	1.50964	1.4283	1.49406	1.47685	1.50422	1.49931	1.48199	1.48052	1.50778	1.49048	1.49834	1.48417	1.51571	1.49113	1.46985	1.49267	1.47295	1.48258	1.46642	1.49551	1.51817	1.50149	1.51746	1.51587	1.46876	1.49945	1.47621	1.48427	1.51171	1.48732	1.48121	1.51493	1.50617	1.52272	1.48548	1.51262	1.50893
2217.91	1.46661	1.46917	1.47233	1.51459	1.51168	1.48863	1.48175	1.49465	1.51703	1.5053	1.49295	1.52412	1.50948	1.42835	1.49396	1.47686	1.50398	1.49911	1.48179	1.48032	1.50796	1.49076	1.49835	1.4842	1.51568	1.491	1.46951	1.49259	1.47282	1.48269	1.46637	1.49559	1.51798	1.50139	1.51781	1.51591	1.46876	1.49947	1.47631	1.4841	1.51167	1.48731	1.48098	1.51513	1.50587	1.52232	1.48501	1.51247	1.50882
2216.01	1.46649	1.46927	1.47211	1.51424	1.51146	1.48853	1.48181	1.49474	1.5172	1.50544	1.493	1.52429	1.50938	1.42825	1.49383	1.47692	1.50411	1.49899	1.48139	1.48023	1.50818	1.49071	1.49847	1.48394	1.51578	1.49072	1.46951	1.49263	1.47299	1.48255	1.46612	1.4958	1.51813	1.50149	1.51751	1.51594	1.4686	1.49932	1.476	1.48397	1.512	1.48722	1.48077	1.51508	1.5056	1.52208	1.48477	1.51229	1.5088
2214.12	1.46661	1.46952	1.47212	1.51414	1.51155	1.48897	1.48198	1.4948	1.51714	1.50542	1.49271	1.52421	1.50941	1.42848	1.49385	1.47694	1.50432	1.49914	1.48138	1.48026	1.50801	1.49078	1.49837	1.48396	1.51588	1.49031	1.46975	1.49252	1.47308	1.48244	1.46629	1.49576	1.51804	1.50148	1.51731	1.51593	1.46874	1.49898	1.47578	1.48397	1.51219	1.48694	1.48081	1.51461	1.50556	1.52205	1.48518	1.51212	1.5089
2212.23	1.4667	1.46967	1.47195	1.51418	1.51126	1.48914	1.48205	1.49485	1.51701	1.50525	1.49281	1.52427	1.50925	1.42885	1.49425	1.47697	1.50432	1.49932	1.48161	1.4803	1.50754	1.49082	1.4984	1.48395	1.51594	1.49021	1.46976	1.49247	1.47284	1.48231	1.46648	1.49554	1.51816	1.50134	1.51746	1.51583	1.4691	1.49883	1.47595	1.4839	1.51201	1.48707	1.48078	1.51487	1.50582	1.52187	1.48522	1.51166	1.50894
2210.34	1.46637	1.46954	1.47194	1.51412	1.51132	1.48877	1.48201	1.49466	1.51689	1.50528	1.49288	1.52432	1.50949	1.42918	1.49428	1.47712	1.50462	1.49921	1.48183	1.4805	1.50765	1.49087	1.49836	1.48396	1.51599	1.49066	1.46973	1.4925	1.4729	1.48248	1.46638	1.49544	1.51819	1.50131	1.51774	1.51577	1.46901	1.49872	1.47654	1.48371	1.51218	1.48736	1.48113	1.51515	1.50558	1.52196	1.48486	1.51162	1.50876
2208.46	1.46636	1.46922	1.47224	1.51408	1.51151	1.48881	1.48172	1.49457	1.51694	1.50529	1.493	1.52441	1.5093	1.42913	1.49438	1.47707	1.50441	1.49896	1.4818	1.48026	1.50805	1.49091	1.49801	1.48392	1.51608	1.49084	1.4696	1.49282	1.47307	1.48251	1.46634	1.49549	1.51785	1.50157	1.51772	1.51581	1.46879	1.49909	1.47646	1.48382	1.51228	1.48759	1.48135	1.51489	1.50531	1.52204	1.48484	1.51175	1.50852
2206.58	1.46644	1.46917	1.4723	1.51404	1.51159	1.48915	1.48176	1.49453	1.5171	1.50554	1.49289	1.52456	1.5092	1.42908	1.49434	1.47714	1.50414	1.49917	1.48168	1.48005	1.50806	1.49109	1.49813	1.48395	1.51609	1.49042	1.46949	1.49291	1.47305	1.48256	1.46667	1.49548	1.51779	1.50158	1.51754	1.51582	1.4686	1.49933	1.47656	1.48387	1.51219	1.48742	1.48132	1.51496	1.50564	1.52203	1.48488	1.51193	1.50863
2204.71	1.46659	1.4692	1.47204	1.51429	1.51167	1.48916	1.48176	1.49472	1.51734	1.50552	1.4928	1.52441	1.50911	1.42921	1.49436	1.47712	1.50443	1.49941	1.48175	1.4803	1.50776	1.4908	1.49829	1.484	1.51626	1.49017	1.46971	1.49293	1.47337	1.48263	1.46663	1.49518	1.51758	1.5014	1.51748	1.51576	1.4687	1.49932	1.47672	1.48374	1.51215	1.4874	1.48095	1.51464	1.50568	1.52203	1.48494	1.51173	1.50871
2202.83	1.46698	1.46925	1.47218	1.51462	1.51162	1.48911	1.48176	1.49493	1.51742	1.5058	1.49313	1.52441	1.50909	1.42952	1.49448	1.47729	1.50456	1.49922	1.48199	1.48071	1.50789	1.49066	1.49828	1.48427	1.51634	1.49018	1.46985	1.49312	1.47369	1.48289	1.46644	1.49545	1.51752	1.50143	1.5176	1.51601	1.46898	1.4991	1.47683	1.48384	1.51232	1.48769	1.48104	1.51472	1.50555	1.52197	1.48537	1.51148	1.50884
2200.96	1.46674	1.46923	1.47252	1.51459	1.51149	1.48937	1.48156	1.49507	1.51735	1.50639	1.49319	1.52458	1.50962	1.42983	1.49429	1.4774	1.50431	1.49907	1.48174	1.4808	1.50804	1.49095	1.49836	1.48445	1.51662	1.49041	1.46973	1.49328	1.47379	1.48286	1.46648	1.49566	1.51735	1.50168	1.51756	1.5161	1.46915	1.49887	1.47694	1.48385	1.51238	1.48767	1.48132	1.51491	1.50559	1.52206	1.4856	1.5113	1.50887
2199.1	1.46673	1.46906	1.47266	1.5143	1.51168	1.48958	1.4814	1.49537	1.5173	1.50619	1.49342	1.52482	1.50983	1.43031	1.49443	1.47733	1.50434	1.49897	1.48172	1.48077	1.50815	1.49103	1.49856	1.48437	1.51699	1.49047	1.4701	1.49341	1.47364	1.48284	1.46656	1.49551	1.5171	1.50168	1.51762	1.51589	1.46929	1.49889	1.47723	1.48398	1.51258	1.48764	1.48144	1.51497	1.50549	1.52187	1.48569	1.51137	1.50901
2197.23	1.46681	1.46917	1.47254	1.51416	1.51197	1.48948	1.48183	1.49532	1.51724	1.50591	1.49344	1.52498	1.5097	1.43059	1.49474	1.47743	1.50435	1.49906	1.48189	1.48069	1.50828	1.49114	1.49874	1.48435	1.51723	1.49001	1.47034	1.49348	1.47368	1.48279	1.46671	1.49563	1.51741	1.50164	1.51758	1.51628	1.46964	1.4988	1.47766	1.48407	1.51275	1.48775	1.48158	1.51502	1.50569	1.52191	1.48566	1.51152	1.50941
2195.37	1.46697	1.46946	1.47277	1.51438	1.51221	1.48982	1.48235	1.49524	1.5171	1.50608	1.49325	1.52496	1.50963	1.43062	1.49501	1.47799	1.50389	1.49908	1.48207	1.48067	1.50844	1.49162	1.49874	1.48442	1.51708	1.48995	1.47037	1.49361	1.47382	1.48303	1.46676	1.49607	1.51765	1.50187	1.51781	1.51662	1.46977	1.49915	1.47815	1.48409	1.51288	1.4877	1.48161	1.51494	1.50613	1.5223	1.48579	1.51167	1.50944
2193.51	1.46725	1.46949	1.47306	1.51447	1.5121	1.49019	1.48243	1.49552	1.51734	1.50636	1.4933	1.52512	1.50967	1.43089	1.49481	1.47848	1.50386	1.49884	1.48205	1.48067	1.50838	1.49163	1.49896	1.48442	1.51662	1.49015	1.47039	1.4938	1.47393	1.48328	1.46686	1.49617	1.51743	1.50201	1.51798	1.5169	1.46947	1.49927	1.4784	1.48412	1.51317	1.48751	1.48159	1.5147	1.50628	1.52252	1.48612	1.51187	1.50927
2191.66	1.4675	1.46959	1.47352	1.51448	1.51216	1.49036	1.48264	1.49581	1.51738	1.50661	1.49349	1.52531	1.5099	1.43125	1.49474	1.47863	1.50395	1.49924	1.48228	1.48092	1.50857	1.49163	1.49917	1.4841	1.51676	1.4901	1.47044	1.49411	1.47419	1.48317	1.4669	1.4958	1.51726	1.50195	1.51805	1.51703	1.46964	1.49928	1.4783	1.48409	1.51345	1.48789	1.48189	1.51477	1.50602	1.52247	1.48647	1.51185	1.50923
2189.81	1.46761	1.46959	1.47354	1.51448	1.51232	1.49042	1.48264	1.4959	1.51702	1.50676	1.49341	1.52544	1.51025	1.43149	1.49476	1.4786	1.50398	1.49962	1.48259	1.48126	1.50895	1.49196	1.49933	1.48433	1.51738	1.49029	1.47036	1.4941	1.47443	1.4833	1.46701	1.49563	1.51723	1.50198	1.51819	1.51708	1.47032	1.49948	1.47865	1.48429	1.51351	1.48817	1.4824	1.51519	1.50605	1.52233	1.48652	1.51176	1.50937
2187.96	1.46775	1.46962	1.47333	1.51447	1.51254	1.49044	1.48278	1.49578	1.51718	1.50693	1.4934	1.52591	1.5103	1.43193	1.49508	1.4786	1.50425	1.4995	1.48307	1.48138	1.50911	1.49186	1.49945	1.48469	1.51766	1.49038	1.47045	1.49428	1.47469	1.4834	1.46716	1.49614	1.51743	1.50221	1.51823	1.51723	1.47076	1.49968	1.47918	1.48439	1.51387	1.48805	1.48265	1.51547	1.5062	1.52246	1.48669	1.51188	1.5098
2186.12	1.46789	1.46975	1.47345	1.51451	1.51274	1.49078	1.48298	1.49602	1.51754	1.50717	1.49349	1.52581	1.50996	1.43235	1.49552	1.47863	1.5047	1.4997	1.48295	1.4815	1.50931	1.49175	1.49963	1.48496	1.51751	1.49025	1.47058	1.49466	1.47475	1.48335	1.46715	1.4965	1.51765	1.50226	1.51832	1.51747	1.47071	1.4997	1.47929	1.48453	1.51396	1.4882	1.48277	1.51546	1.50623	1.5228	1.48713	1.51196	1.50984
2184.27	1.46803	1.46998	1.47376	1.51487	1.51288	1.49122	1.48323	1.49642	1.51763	1.50736	1.4937	1.52583	1.50988	1.43278	1.49557	1.4789	1.50465	1.49962	1.48276	1.48177	1.50943	1.49225	1.49968	1.48522	1.51757	1.49056	1.47076	1.49499	1.47495	1.48333	1.46727	1.49622	1.51768	1.50238	1.51858	1.51734	1.4708	1.49953	1.47927	1.48484	1.51415	1.48857	1.48269	1.51537	1.50642	1.52303	1.48735	1.51211	1.50965
2182.44	1.46812	1.47001	1.47414	1.51504	1.51312	1.49122	1.48327	1.49676	1.51775	1.50743	1.49381	1.52649	1.51022	1.43294	1.49572	1.47945	1.50456	1.49948	1.48322	1.48188	1.50949	1.49244	1.4993	1.48511	1.51801	1.49056	1.4711	1.49484	1.4752	1.48345	1.46748	1.49618	1.51781	1.5024	1.51872	1.51737	1.47126	1.49982	1.47975	1.48498	1.51462	1.48866	1.48286	1.51539	1.50646	1.52301	1.48753	1.51208	1.50974
2180.6	1.46819	1.46995	1.47447	1.51499	1.51312	1.49148	1.48358	1.49699	1.51812	1.50763	1.49406	1.52689	1.51051	1.43326	1.49601	1.47998	1.50455	1.49939	1.48344	1.48227	1.50978	1.49254	1.49938	1.48502	1.51834	1.49051	1.4713	1.49507	1.47549	1.48372	1.46751	1.49641	1.51767	1.50233	1.51888	1.51754	1.47152	1.5003	1.4804	1.485	1.51481	1.48863	1.48293	1.51582	1.50655	1.52286	1.488	1.51198	1.51017
2178.77	1.4683	1.47025	1.47448	1.515	1.51282	1.49172	1.48378	1.49694	1.51809	1.50792	1.49411	1.52706	1.51088	1.43391	1.49601	1.48013	1.50486	1.4995	1.48331	1.48238	1.50969	1.49301	1.50003	1.48516	1.51827	1.49064	1.47139	1.49546	1.47572	1.48375	1.46773	1.49655	1.51781	1.50242	1.51895	1.51752	1.47182	1.50059	1.48041	1.48519	1.51536	1.48879	1.48308	1.51594	1.5066	1.52309	1.48827	1.51201	1.5104
2176.94	1.46855	1.47043	1.47479	1.51519	1.51324	1.49206	1.48383	1.49708	1.51815	1.50823	1.49427	1.52693	1.51087	1.43411	1.49621	1.4803	1.50494	1.49955	1.4838	1.4824	1.50981	1.4932	1.50067	1.48554	1.51834	1.4907	1.47192	1.49565	1.476	1.4841	1.46809	1.49636	1.518	1.50278	1.51899	1.51745	1.47207	1.50077	1.48101	1.48553	1.51578	1.48905	1.48351	1.51598	1.50654	1.52332	1.48829	1.51195	1.51049
2175.11	1.46874	1.47026	1.47489	1.5153	1.51362	1.49254	1.4839	1.49737	1.51845	1.50848	1.49439	1.52704	1.51089	1.43426	1.49654	1.48042	1.50471	1.50009	1.48419	1.48255	1.51005	1.49321	1.50066	1.48569	1.51875	1.49048	1.4726	1.49584	1.47637	1.48463	1.46851	1.49646	1.51796	1.50298	1.51882	1.51796	1.47235	1.50073	1.48157	1.48573	1.51582	1.48917	1.48372	1.51619	1.50681	1.52345	1.48849	1.51192	1.51074
2173.29	1.46915	1.47019	1.47527	1.51537	1.51374	1.49297	1.48443	1.49755	1.51863	1.50878	1.49446	1.52759	1.5112	1.43481	1.49652	1.48097	1.50463	1.50066	1.48421	1.48255	1.5104	1.49336	1.50063	1.48544	1.5189	1.49048	1.47241	1.49591	1.47646	1.48476	1.46866	1.49681	1.51786	1.503	1.5189	1.51829	1.4729	1.50085	1.48167	1.48582	1.51658	1.48904	1.48381	1.51668	1.50705	1.52343	1.48877	1.51251	1.51074
2171.47	1.46938	1.47038	1.47551	1.51541	1.51387	1.4931	1.48486	1.49762	1.51853	1.50909	1.49474	1.52771	1.51136	1.43543	1.49649	1.48122	1.50495	1.50067	1.48435	1.48279	1.51045	1.49355	1.50085	1.48546	1.51905	1.49075	1.47248	1.49606	1.47679	1.48484	1.46882	1.49699	1.51792	1.50333	1.51923	1.51847	1.4732	1.50096	1.48185	1.48606	1.51674	1.48902	1.48371	1.51691	1.50682	1.52371	1.48912	1.51266	1.51089
2169.65	1.46965	1.4704	1.47596	1.51554	1.51389	1.49327	1.48498	1.4979	1.51866	1.50899	1.49515	1.52787	1.51145	1.43587	1.49707	1.48141	1.50518	1.50082	1.48458	1.48312	1.5106	1.49389	1.50117	1.48578	1.51917	1.49102	1.47293	1.49621	1.47716	1.48502	1.46903	1.49716	1.51777	1.50357	1.51934	1.51851	1.47335	1.50123	1.48244	1.48642	1.51655	1.48941	1.48399	1.51667	1.50665	1.52408	1.48942	1.51255	1.51143
2167.84	1.46979	1.47054	1.47618	1.51581	1.51408	1.49315	1.485	1.49823	1.51861	1.50921	1.49542	1.52815	1.51138	1.43598	1.49739	1.48195	1.50507	1.50094	1.485	1.48321	1.51084	1.49405	1.50126	1.4864	1.51925	1.49083	1.47293	1.49643	1.47727	1.48539	1.46926	1.49719	1.518	1.50352	1.51967	1.51854	1.47368	1.50129	1.48317	1.48642	1.51672	1.48986	1.48446	1.51685	1.50706	1.52427	1.48964	1.51272	1.51152
2166.03	1.47025	1.47076	1.4762	1.51576	1.51431	1.49338	1.48518	1.49827	1.51852	1.50945	1.49529	1.52825	1.51171	1.4365	1.49744	1.48213	1.50525	1.50094	1.48528	1.4835	1.51108	1.49437	1.50133	1.48666	1.51984	1.49062	1.47325	1.49671	1.47745	1.48561	1.46944	1.49742	1.51833	1.5034	1.52008	1.51886	1.47436	1.50143	1.4837	1.48646	1.51722	1.4903	1.48474	1.51726	1.50755	1.52433	1.49012	1.51283	1.51156
2164.22	1.47036	1.47086	1.47642	1.51577	1.51483	1.4939	1.48547	1.49861	1.51892	1.50977	1.49519	1.52848	1.51214	1.43704	1.4975	1.48221	1.50533	1.50096	1.48543	1.48371	1.51131	1.4946	1.50155	1.48701	1.52014	1.4906	1.47327	1.49683	1.47756	1.48555	1.46972	1.49775	1.5181	1.50365	1.52026	1.51906	1.47452	1.50168	1.48389	1.48682	1.51744	1.49048	1.48505	1.51742	1.50794	1.52451	1.49067	1.51296	1.5116
2162.41	1.47025	1.47111	1.47685	1.51613	1.51518	1.49414	1.4858	1.49894	1.51919	1.51044	1.49535	1.52865	1.51238	1.43757	1.49752	1.48272	1.50516	1.50112	1.48581	1.4839	1.51149	1.49476	1.50197	1.48722	1.52006	1.49077	1.47365	1.49726	1.47794	1.4857	1.47002	1.49787	1.51811	1.50386	1.52043	1.51933	1.47459	1.50188	1.48426	1.4871	1.51777	1.49047	1.4853	1.51737	1.50806	1.52452	1.49117	1.51304	1.51162
2160.61	1.47087	1.47128	1.47709	1.5163	1.51519	1.49474	1.48628	1.49911	1.51908	1.5108	1.49562	1.52896	1.51244	1.43788	1.49782	1.4829	1.50519	1.5015	1.48584	1.48416	1.51174	1.49494	1.5019	1.48732	1.52038	1.49124	1.47424	1.4978	1.47837	1.48586	1.4702	1.49785	1.51833	1.50383	1.52028	1.51965	1.47477	1.50204	1.48499	1.48706	1.51831	1.4906	1.48558	1.51731	1.50799	1.52471	1.49152	1.51344	1.5118
2158.81	1.47107	1.47123	1.4773	1.51658	1.51553	1.49524	1.48648	1.49926	1.51929	1.51117	1.49603	1.52944	1.51265	1.43854	1.49817	1.4832	1.50539	1.50163	1.48598	1.48446	1.51218	1.49525	1.50208	1.4875	1.52072	1.49118	1.47455	1.49801	1.4788	1.48606	1.47043	1.49767	1.51857	1.50386	1.52047	1.51994	1.4753	1.5022	1.48552	1.48729	1.51867	1.49081	1.48598	1.51748	1.5083	1.52512	1.49175	1.51343	1.51197
2157.02	1.47108	1.47131	1.47793	1.51677	1.5153	1.49531	1.4865	1.49971	1.51957	1.5114	1.49616	1.52961	1.5129	1.43894	1.49826	1.48382	1.50558	1.50182	1.48652	1.48477	1.51227	1.4956	1.50253	1.48756	1.52106	1.49111	1.47476	1.49823	1.47903	1.48653	1.47083	1.49777	1.51858	1.5042	1.52055	1.52	1.47595	1.50222	1.48574	1.48761	1.51902	1.49088	1.48621	1.51777	1.50868	1.52526	1.49196	1.51332	1.51229
2155.22	1.47136	1.47135	1.47836	1.517	1.51536	1.49552	1.4869	1.49989	1.51957	1.51121	1.49627	1.52972	1.51287	1.43917	1.49865	1.48439	1.50553	1.50188	1.48706	1.48503	1.51267	1.49579	1.50273	1.48779	1.52141	1.49135	1.47477	1.49839	1.47924	1.48677	1.47103	1.49818	1.51855	1.50464	1.52059	1.52015	1.4764	1.50241	1.48615	1.48788	1.51925	1.49115	1.48639	1.51812	1.50852	1.52562	1.49248	1.51343	1.51258
2153.43	1.47164	1.47158	1.47852	1.51716	1.51572	1.49585	1.48732	1.50004	1.51948	1.51111	1.49638	1.52992	1.51309	1.43966	1.4988	1.48443	1.50558	1.50178	1.48724	1.48522	1.51307	1.4959	1.50316	1.4882	1.5215	1.4916	1.47497	1.49864	1.4797	1.48695	1.47111	1.49858	1.51868	1.50485	1.52076	1.52039	1.47667	1.5027	1.48658	1.4879	1.51982	1.49158	1.48653	1.51822	1.50847	1.52588	1.493	1.51371	1.51298
2151.65	1.4719	1.47189	1.47865	1.51703	1.51598	1.49615	1.48745	1.5001	1.51943	1.51149	1.4968	1.53016	1.51331	1.44021	1.49885	1.48494	1.50576	1.50204	1.4874	1.48577	1.5132	1.49622	1.50362	1.48827	1.52151	1.49174	1.47529	1.49905	1.48019	1.48708	1.47118	1.49891	1.51861	1.50468	1.52105	1.52076	1.47699	1.5029	1.48692	1.48816	1.52037	1.49182	1.48665	1.51847	1.50854	1.52596	1.49321	1.51383	1.51321
2149.86	1.47209	1.47216	1.47896	1.51709	1.51643	1.49644	1.48761	1.5003	1.51953	1.51179	1.49708	1.53064	1.51342	1.44063	1.49884	1.48517	1.50592	1.50238	1.48758	1.48633	1.5132	1.4964	1.5033	1.48815	1.52186	1.49173	1.47574	1.49916	1.48076	1.48721	1.47133	1.49913	1.51864	1.50456	1.52132	1.52091	1.4772	1.50315	1.48733	1.48847	1.5209	1.49196	1.48698	1.51864	1.50847	1.5262	1.49357	1.51409	1.51335
2148.08	1.47237	1.47235	1.47955	1.51748	1.51658	1.49666	1.48803	1.50098	1.51995	1.51219	1.49707	1.53101	1.51381	1.44112	1.49928	1.48523	1.50617	1.50277	1.48763	1.48645	1.51342	1.49655	1.50333	1.48835	1.52203	1.49181	1.47618	1.49932	1.48107	1.4875	1.47186	1.49931	1.51883	1.50494	1.52166	1.5207	1.47758	1.50361	1.48805	1.48849	1.52128	1.49192	1.48763	1.51859	1.50876	1.52646	1.4939	1.51412	1.51364
2146.3	1.47256	1.47224	1.47983	1.51744	1.51662	1.49717	1.48827	1.50117	1.52021	1.51263	1.49716	1.53138	1.51412	1.44171	1.49974	1.48573	1.50639	1.50295	1.48813	1.48689	1.51362	1.49679	1.50359	1.48862	1.52231	1.49189	1.4764	1.49924	1.48138	1.48793	1.47205	1.49934	1.5187	1.50537	1.52195	1.52089	1.47826	1.50382	1.48859	1.48863	1.52148	1.49219	1.48774	1.51872	1.50923	1.52673	1.49434	1.51399	1.51378
2144.53	1.47273	1.47237	1.48005	1.51731	1.51698	1.49746	1.48869	1.50137	1.52049	1.51301	1.4972	1.53148	1.51416	1.44206	1.49969	1.4864	1.50674	1.50307	1.48871	1.48735	1.51407	1.49722	1.50372	1.48894	1.52274	1.49212	1.47701	1.49958	1.48179	1.48831	1.47198	1.49927	1.51911	1.50547	1.52226	1.5212	1.47886	1.50398	1.48915	1.48893	1.52175	1.49255	1.48773	1.51917	1.50952	1.527	1.4948	1.5141	1.51397
2142.76	1.47328	1.47271	1.48064	1.51739	1.51719	1.49773	1.48927	1.50181	1.5207	1.51339	1.49766	1.53155	1.51441	1.44258	1.49976	1.48674	1.507	1.50316	1.48866	1.48774	1.51456	1.49769	1.50418	1.48949	1.52279	1.49236	1.47721	1.50026	1.48205	1.48886	1.47211	1.49941	1.5195	1.50575	1.52257	1.52159	1.47925	1.50409	1.48972	1.48906	1.52201	1.49287	1.48791	1.51981	1.50962	1.52694	1.49526	1.51423	1.514
2140.99	1.47388	1.4729	1.48086	1.51766	1.51741	1.49835	1.48958	1.50202	1.52066	1.51366	1.49784	1.53193	1.51491	1.44317	1.50019	1.48706	1.50711	1.50341	1.48882	1.48765	1.51471	1.49783	1.50485	1.48979	1.52265	1.49225	1.4772	1.50073	1.48214	1.48927	1.47253	1.49958	1.51952	1.50607	1.52262	1.52202	1.47985	1.50456	1.49026	1.4896	1.52226	1.49313	1.4882	1.52036	1.5096	1.52726	1.4958	1.51462	1.51382
2139.22	1.47412	1.47305	1.48086	1.51809	1.51738	1.49892	1.48973	1.50227	1.52077	1.51395	1.498	1.53211	1.51491	1.44363	1.50049	1.48713	1.50705	1.50375	1.48923	1.48757	1.51497	1.49792	1.50504	1.48978	1.52322	1.49227	1.47744	1.50112	1.48247	1.48956	1.47295	1.49969	1.51945	1.50611	1.52287	1.52232	1.48041	1.50493	1.49082	1.49004	1.5227	1.49335	1.4886	1.52006	1.50972	1.52769	1.49619	1.51475	1.51425
2137.46	1.47428	1.47327	1.48137	1.51838	1.51736	1.49918	1.49009	1.50254	1.52111	1.51409	1.4981	1.53258	1.51484	1.44376	1.50058	1.48732	1.50708	1.5038	1.49001	1.48779	1.51555	1.49823	1.5053	1.49002	1.52376	1.49239	1.47812	1.50136	1.48308	1.48984	1.47311	1.50014	1.51946	1.50591	1.52305	1.52246	1.48079	1.505	1.4914	1.49044	1.52322	1.49347	1.48879	1.51992	1.51022	1.52789	1.49666	1.51506	1.51467
2135.69	1.4743	1.47343	1.48169	1.51862	1.51775	1.49936	1.49039	1.50279	1.52149	1.5144	1.49822	1.53296	1.51509	1.44417	1.50083	1.48806	1.50687	1.50394	1.49024	1.48816	1.51577	1.4986	1.50582	1.49048	1.52384	1.49249	1.47862	1.50151	1.48327	1.48983	1.47346	1.50045	1.51953	1.50615	1.52327	1.52245	1.48114	1.50505	1.49189	1.49052	1.52365	1.49361	1.48924	1.52029	1.51057	1.52787	1.49696	1.51527	1.51494
2133.94	1.4747	1.47363	1.48211	1.51874	1.51825	1.49934	1.49111	1.50273	1.52141	1.51486	1.49852	1.5333	1.51547	1.44513	1.50114	1.48855	1.50696	1.50428	1.49031	1.48828	1.51597	1.49879	1.5061	1.49075	1.52402	1.49266	1.47902	1.50198	1.48359	1.48997	1.47369	1.50073	1.51945	1.50641	1.52341	1.52251	1.48154	1.50535	1.49244	1.49074	1.52428	1.49378	1.48986	1.52051	1.51086	1.52794	1.49716	1.51508	1.51527
2132.18	1.47514	1.47365	1.48239	1.51873	1.51862	1.49966	1.49131	1.50293	1.52144	1.51547	1.499	1.53355	1.51591	1.44578	1.50134	1.4885	1.5074	1.50426	1.4907	1.48857	1.51609	1.49891	1.50617	1.49076	1.52432	1.49277	1.47938	1.50228	1.48406	1.49048	1.47385	1.50081	1.51965	1.5067	1.52337	1.52299	1.48196	1.50557	1.49282	1.49089	1.52455	1.49416	1.49002	1.52083	1.51096	1.52838	1.49766	1.51474	1.51555
2130.43	1.47557	1.47381	1.4827	1.5188	1.51882	1.50009	1.49137	1.50351	1.52166	1.51566	1.4993	1.53387	1.51616	1.44623	1.50188	1.48924	1.50772	1.50454	1.49115	1.48911	1.51599	1.49929	1.50642	1.49094	1.5248	1.49273	1.47963	1.50223	1.4847	1.49093	1.47418	1.50067	1.51982	1.5067	1.52385	1.52368	1.48262	1.50581	1.49341	1.49135	1.52472	1.49431	1.49042	1.5213	1.51085	1.52892	1.49833	1.51512	1.51568
2128.68	1.4757	1.47408	1.48293	1.51903	1.51921	1.50064	1.49171	1.50388	1.5218	1.51599	1.49948	1.53419	1.51624	1.44657	1.50211	1.4899	1.50763	1.50467	1.49139	1.4894	1.51651	1.49967	1.50632	1.49104	1.52536	1.49274	1.47964	1.50245	1.48481	1.49105	1.47452	1.50092	1.51966	1.5065	1.52419	1.52383	1.48308	1.50598	1.49406	1.49152	1.52514	1.49456	1.49086	1.52153	1.5108	1.52894	1.49888	1.51546	1.51554
2126.93	1.47595	1.4744	1.48322	1.51933	1.51941	1.50123	1.49211	1.50404	1.52222	1.51625	1.49944	1.53454	1.51649	1.44694	1.50234	1.49017	1.50774	1.50488	1.49158	1.48978	1.51743	1.50004	1.5063	1.49141	1.52555	1.493	1.48018	1.50299	1.48501	1.49148	1.47483	1.50121	1.51966	1.50692	1.52427	1.52388	1.48349	1.50641	1.49478	1.49155	1.52573	1.49504	1.49103	1.52166	1.51123	1.52892	1.49912	1.51547	1.51599
2125.19	1.47626	1.47426	1.48386	1.51939	1.5195	1.50141	1.49257	1.50439	1.52248	1.51679	1.49944	1.53476	1.51658	1.44726	1.50252	1.49038	1.50779	1.50524	1.49186	1.49029	1.51748	1.5003	1.5068	1.49191	1.52552	1.49339	1.48075	1.50328	1.48546	1.49179	1.47514	1.50143	1.51978	1.50737	1.52411	1.52403	1.48367	1.50691	1.49534	1.49194	1.52647	1.49543	1.49118	1.52178	1.51162	1.52924	1.49954	1.51566	1.51639
2123.45	1.47653	1.47441	1.48434	1.5195	1.51975	1.50168	1.49296	1.50459	1.5226	1.51714	1.49989	1.53507	1.51672	1.44817	1.50269	1.49088	1.50799	1.50545	1.49216	1.49062	1.5173	1.50062	1.50711	1.49234	1.52577	1.49333	1.48098	1.50362	1.48608	1.49204	1.47543	1.50165	1.51991	1.50789	1.52414	1.52436	1.48416	1.50708	1.49572	1.49225	1.52676	1.49569	1.49157	1.52206	1.51176	1.52968	1.5	1.51607	1.51651
2121.71	1.47705	1.47469	1.48478	1.51971	1.52006	1.50199	1.49323	1.50486	1.52263	1.51737	1.50029	1.53534	1.51734	1.44882	1.50284	1.49134	1.50802	1.50541	1.49264	1.49101	1.51766	1.50107	1.50718	1.49246	1.52627	1.4932	1.48105	1.50376	1.48662	1.49227	1.47581	1.50199	1.52008	1.5082	1.52483	1.52468	1.48497	1.50742	1.49605	1.49246	1.52711	1.49589	1.4918	1.52246	1.51194	1.52988	1.50043	1.51633	1.51684
2119.98	1.47768	1.47487	1.48523	1.52004	1.52057	1.5024	1.49367	1.50524	1.52269	1.51756	1.50074	1.53611	1.51781	1.44905	1.50297	1.49202	1.50832	1.50574	1.49306	1.49126	1.51819	1.50129	1.50741	1.4927	1.52654	1.49331	1.48113	1.50385	1.48697	1.4927	1.47601	1.50224	1.52023	1.50821	1.52517	1.52465	1.48554	1.50784	1.49659	1.49281	1.52751	1.49604	1.49202	1.52263	1.51206	1.53025	1.50105	1.51656	1.51702
2118.25	1.47785	1.47493	1.48543	1.52034	1.52067	1.50292	1.49427	1.50574	1.52279	1.51791	1.5009	1.53636	1.51774	1.4493	1.50289	1.4924	1.50864	1.50619	1.49344	1.4917	1.51831	1.50157	1.50778	1.49308	1.52644	1.49356	1.48179	1.50434	1.48716	1.49314	1.47616	1.50243	1.52008	1.50843	1.52518	1.52484	1.48597	1.50799	1.49731	1.49316	1.52796	1.49629	1.49242	1.52297	1.51221	1.53047	1.5014	1.51635	1.51726
2116.52	1.47812	1.47521	1.48603	1.52049	1.52073	1.50335	1.49447	1.50619	1.52291	1.51836	1.5011	1.5366	1.51795	1.44995	1.50325	1.49277	1.50861	1.50626	1.49371	1.49215	1.51858	1.5019	1.50828	1.49361	1.52655	1.49375	1.48239	1.50479	1.48768	1.49326	1.47647	1.50299	1.52029	1.50861	1.5256	1.52516	1.48656	1.50827	1.49796	1.4932	1.52849	1.49643	1.49291	1.52326	1.51271	1.53049	1.50186	1.51647	1.51751
2114.79	1.47842	1.47534	1.48652	1.52045	1.52096	1.50373	1.49479	1.50653	1.52323	1.51845	1.50135	1.53698	1.51821	1.45062	1.50379	1.49325	1.50885	1.50664	1.49402	1.49234	1.51899	1.50209	1.50852	1.49383	1.52686	1.49355	1.48279	1.50541	1.48816	1.49349	1.47691	1.5032	1.52069	1.50865	1.52608	1.52544	1.48704	1.50853	1.49865	1.49334	1.52906	1.49648	1.49316	1.52352	1.51303	1.53055	1.50245	1.51671	1.5176
2113.07	1.47864	1.4755	1.48686	1.52092	1.52107	1.50423	1.49552	1.50682	1.52343	1.51885	1.50154	1.53722	1.51854	1.45121	1.50402	1.49369	1.50903	1.50716	1.49453	1.49276	1.51925	1.50248	1.5088	1.49398	1.52708	1.4935	1.48295	1.50571	1.48849	1.49399	1.47711	1.50339	1.52077	1.5089	1.52658	1.52578	1.48761	1.50882	1.49914	1.49376	1.52965	1.49699	1.49371	1.52333	1.51305	1.53112	1.50303	1.51693	1.51786
2111.35	1.47896	1.47601	1.48749	1.52145	1.52147	1.50469	1.49592	1.50687	1.52358	1.51944	1.50167	1.53724	1.51876	1.4518	1.50432	1.49412	1.50922	1.50724	1.49481	1.49311	1.51957	1.50303	1.50913	1.49416	1.52723	1.49387	1.48352	1.50592	1.48902	1.49479	1.47734	1.50363	1.52094	1.50913	1.52681	1.52611	1.48809	1.50914	1.49964	1.49402	1.52996	1.49717	1.49413	1.52337	1.51343	1.53143	1.50346	1.51703	1.51843
2109.63	1.47965	1.47646	1.48775	1.52155	1.52197	1.50504	1.49603	1.507	1.5238	1.51983	1.50172	1.53767	1.5189	1.45223	1.50458	1.49484	1.50939	1.50749	1.49515	1.49355	1.51984	1.50327	1.50927	1.49473	1.52758	1.49418	1.48405	1.50611	1.48947	1.49524	1.47755	1.50373	1.52116	1.50925	1.52685	1.52629	1.48869	1.50927	1.50026	1.49445	1.53044	1.49747	1.49445	1.52375	1.51376	1.53181	1.50374	1.51747	1.5186
2107.91	1.48022	1.47676	1.48793	1.52161	1.52231	1.50539	1.49642	1.50736	1.52395	1.52005	1.50212	1.53788	1.51889	1.45274	1.50491	1.49531	1.5095	1.5078	1.49573	1.49398	1.52032	1.50357	1.5096	1.49488	1.5282	1.49429	1.4845	1.50662	1.49011	1.4956	1.4779	1.50404	1.52124	1.50933	1.52679	1.52671	1.48907	1.50957	1.50079	1.49467	1.53072	1.49795	1.49459	1.52449	1.51384	1.53221	1.50434	1.51751	1.5188
2106.2	1.48057	1.47696	1.48861	1.52161	1.52293	1.50579	1.49717	1.50785	1.52432	1.52024	1.50228	1.53774	1.51924	1.45338	1.50547	1.4956	1.50954	1.50803	1.49612	1.49429	1.52083	1.50432	1.51001	1.49479	1.52847	1.49448	1.48519	1.50709	1.49057	1.49574	1.47825	1.50461	1.52123	1.50993	1.52706	1.52701	1.48934	1.50999	1.5012	1.49462	1.53087	1.49828	1.49508	1.52469	1.51396	1.53273	1.50498	1.5178	1.51921
2104.49	1.48086	1.47721	1.48924	1.52178	1.52319	1.50632	1.49763	1.50826	1.52449	1.52059	1.50226	1.53816	1.51989	1.45415	1.50577	1.4959	1.5098	1.50819	1.49624	1.49456	1.52114	1.5046	1.51048	1.49521	1.52873	1.49473	1.48544	1.50739	1.49064	1.49608	1.47869	1.50469	1.52132	1.5101	1.5274	1.52712	1.49	1.51026	1.5018	1.49507	1.53144	1.49801	1.49523	1.52481	1.51399	1.53274	1.50547	1.51813	1.51982
2102.78	1.48105	1.47739	1.48979	1.52206	1.52339	1.5069	1.49805	1.50888	1.52458	1.52102	1.50256	1.53885	1.52032	1.45457	1.50579	1.49629	1.50994	1.50847	1.49649	1.49489	1.52141	1.50466	1.51096	1.4958	1.52926	1.49489	1.48542	1.50786	1.49099	1.49648	1.47896	1.50476	1.5215	1.51019	1.52801	1.52761	1.49067	1.51074	1.50272	1.49549	1.53194	1.49843	1.49557	1.52508	1.51433	1.53271	1.50591	1.51827	1.51994
2101.08	1.48144	1.47728	1.49039	1.52225	1.52354	1.50705	1.49846	1.50907	1.52466	1.52171	1.50315	1.53914	1.52048	1.4548	1.50598	1.49655	1.50995	1.50882	1.49675	1.49537	1.52178	1.50503	1.51123	1.49615	1.52945	1.49504	1.48584	1.50809	1.4916	1.49658	1.47929	1.50502	1.52147	1.51024	1.52843	1.52788	1.4913	1.51132	1.50344	1.4957	1.53268	1.49876	1.49624	1.52542	1.51466	1.53295	1.50626	1.51844	1.51991
2099.38	1.48193	1.47727	1.49077	1.52239	1.52367	1.50734	1.49899	1.50913	1.52484	1.52233	1.50338	1.53949	1.52039	1.4553	1.50633	1.49688	1.51029	1.5092	1.49719	1.49598	1.52216	1.50538	1.51142	1.49628	1.52938	1.4952	1.48632	1.50822	1.49201	1.49687	1.4798	1.50505	1.52142	1.51057	1.52847	1.52789	1.49206	1.51163	1.50402	1.496	1.53321	1.49931	1.49652	1.52599	1.51491	1.53354	1.50686	1.51847	1.52015
2097.68	1.4821	1.47742	1.491	1.52249	1.52396	1.50774	1.49923	1.50938	1.52506	1.5227	1.50331	1.53991	1.52042	1.45585	1.50672	1.49735	1.51057	1.5093	1.49757	1.49632	1.52241	1.50574	1.5116	1.49651	1.52951	1.49533	1.48689	1.50875	1.49263	1.49742	1.48008	1.50481	1.52162	1.51086	1.52866	1.52819	1.49241	1.51147	1.50442	1.4965	1.53346	1.49977	1.49666	1.52619	1.5152	1.53373	1.50756	1.5185	1.52059
2095.99	1.4825	1.47782	1.49144	1.52281	1.52433	1.50823	1.49958	1.50974	1.52527	1.52301	1.50357	1.54038	1.52093	1.45639	1.50693	1.49802	1.5106	1.50943	1.49783	1.49664	1.52265	1.50629	1.51185	1.49689	1.5299	1.49553	1.48733	1.50928	1.49329	1.49781	1.48039	1.50517	1.52184	1.51091	1.52888	1.52858	1.49294	1.51183	1.50506	1.49699	1.53413	1.49984	1.49725	1.52628	1.51558	1.5342	1.50817	1.51898	1.52089
2094.29	1.48277	1.47818	1.49175	1.52339	1.52486	1.50869	1.49998	1.51002	1.52567	1.5234	1.50408	1.54054	1.52141	1.45699	1.5072	1.49855	1.51062	1.50949	1.4981	1.49691	1.52301	1.50649	1.51254	1.49717	1.53031	1.49571	1.48777	1.50945	1.49356	1.49808	1.48059	1.50573	1.52211	1.5112	1.52917	1.52884	1.49313	1.51231	1.50556	1.49706	1.53454	1.50002	1.49781	1.52655	1.51561	1.53446	1.50854	1.51964	1.52125
2092.6	1.48284	1.47815	1.49214	1.52355	1.52535	1.50917	1.50066	1.51056	1.52597	1.52367	1.50452	1.54066	1.52146	1.45779	1.50751	1.49907	1.5108	1.50973	1.49856	1.49696	1.52358	1.50671	1.51279	1.49743	1.53073	1.49588	1.48808	1.50981	1.49364	1.49854	1.48092	1.50617	1.52207	1.51165	1.52948	1.52923	1.4937	1.51251	1.50626	1.49737	1.53489	1.50029	1.49814	1.52704	1.51571	1.53432	1.50879	1.5198	1.52177
2090.91	1.48328	1.47849	1.4925	1.52371	1.52547	1.50965	1.50118	1.51121	1.52604	1.52394	1.5048	1.54114	1.5217	1.45842	1.50776	1.49938	1.5114	1.51029	1.49913	1.4974	1.52399	1.50701	1.5129	1.49772	1.53105	1.49595	1.48836	1.5103	1.49379	1.49914	1.48103	1.50625	1.52215	1.51179	1.52984	1.52951	1.49451	1.51268	1.5068	1.49793	1.53534	1.50055	1.49842	1.52745	1.51598	1.53455	1.50917	1.51974	1.52186
2089.23	1.48404	1.47894	1.49319	1.52407	1.52554	1.51011	1.50169	1.51142	1.52605	1.52393	1.50486	1.54182	1.52207	1.45882	1.50782	1.49973	1.51161	1.51077	1.49957	1.49789	1.52435	1.50733	1.51306	1.4979	1.53119	1.496	1.48877	1.51087	1.49449	1.49954	1.4812	1.5065	1.52242	1.51193	1.53018	1.52964	1.49503	1.51284	1.50728	1.49842	1.53564	1.5007	1.49879	1.52755	1.51643	1.53492	1.5097	1.52003	1.52214
2087.55	1.48447	1.47883	1.49352	1.5242	1.52563	1.51065	1.50192	1.51149	1.52618	1.52391	1.50516	1.54185	1.52232	1.45931	1.50793	1.50021	1.51174	1.51103	1.49986	1.49826	1.52463	1.50768	1.51324	1.49804	1.53122	1.4962	1.489	1.51107	1.49518	1.49974	1.48165	1.50672	1.52276	1.51213	1.53025	1.53003	1.49563	1.51316	1.50759	1.49859	1.53605	1.5007	1.49909	1.52819	1.51667	1.53554	1.5104	1.5202	1.5223
2085.87	1.48485	1.47901	1.49394	1.5243	1.52588	1.51083	1.50214	1.51157	1.52635	1.52437	1.50548	1.54177	1.52256	1.45977	1.50839	1.50071	1.51178	1.51115	1.50025	1.49857	1.52475	1.50793	1.51396	1.49827	1.5314	1.49649	1.48959	1.51133	1.49575	1.50016	1.48218	1.50711	1.52275	1.51246	1.53044	1.5305	1.49624	1.51368	1.50832	1.49886	1.53637	1.50118	1.49921	1.5287	1.5167	1.53559	1.51113	1.52016	1.52272
2084.19	1.48514	1.47948	1.49444	1.52479	1.52627	1.51118	1.50239	1.51212	1.52661	1.52494	1.50563	1.54205	1.52265	1.46005	1.50898	1.50104	1.51181	1.51131	1.50072	1.49892	1.52499	1.50805	1.51441	1.4988	1.53179	1.49682	1.48999	1.51147	1.49588	1.50065	1.48266	1.50771	1.52246	1.51286	1.53096	1.53071	1.49677	1.51395	1.50898	1.49913	1.53669	1.50176	1.49948	1.52888	1.51689	1.53559	1.51145	1.52031	1.5233
2082.52	1.48552	1.47972	1.4949	1.525	1.5266	1.5116	1.50282	1.51278	1.52694	1.52546	1.50601	1.54244	1.52302	1.46064	1.50926	1.50169	1.51183	1.51161	1.5011	1.4995	1.52536	1.50844	1.51449	1.49913	1.53231	1.49707	1.49033	1.51169	1.49619	1.50113	1.48291	1.50775	1.52248	1.51297	1.53114	1.53116	1.49721	1.51453	1.50958	1.49929	1.53747	1.50208	1.50002	1.52912	1.51703	1.53605	1.51198	1.52047	1.52335
2080.85	1.48562	1.47957	1.4954	1.52501	1.52685	1.51199	1.50348	1.51315	1.52713	1.526	1.50648	1.54312	1.52357	1.46128	1.50947	1.5022	1.51209	1.51202	1.50143	1.49992	1.52584	1.50924	1.51501	1.49923	1.5327	1.49702	1.49104	1.51233	1.49695	1.50154	1.48308	1.50777	1.52282	1.51319	1.53132	1.53156	1.49765	1.51489	1.50998	1.49942	1.53796	1.50247	1.50053	1.52926	1.5173	1.53648	1.51248	1.52044	1.52353
2079.18	1.48596	1.47981	1.4956	1.52502	1.52737	1.51263	1.50398	1.51329	1.52768	1.52616	1.50658	1.54337	1.52407	1.46193	1.50981	1.50258	1.51236	1.51227	1.50198	1.5001	1.52621	1.50971	1.51524	1.49957	1.53312	1.49696	1.49155	1.51271	1.49752	1.50185	1.48331	1.50832	1.52322	1.51329	1.53171	1.53172	1.49802	1.51499	1.51071	1.49976	1.53833	1.50281	1.50072	1.52943	1.51762	1.53656	1.51292	1.52055	1.52375
2077.51	1.48664	1.48034	1.49622	1.5254	1.52767	1.51297	1.5045	1.51347	1.52795	1.52647	1.5067	1.54353	1.52429	1.46216	1.50986	1.50287	1.51261	1.51239	1.50211	1.50065	1.5265	1.50984	1.51537	1.49983	1.53342	1.49713	1.49188	1.51293	1.49793	1.50215	1.48375	1.50881	1.52328	1.51332	1.53219	1.53187	1.49857	1.51509	1.51128	1.50021	1.53882	1.50303	1.50088	1.52984	1.51804	1.53655	1.5134	1.52094	1.52369
2075.85	1.48706	1.48081	1.49675	1.52559	1.5279	1.51306	1.50497	1.51383	1.52781	1.52701	1.50699	1.54395	1.52444	1.46273	1.51022	1.50331	1.51275	1.51265	1.50231	1.50091	1.52682	1.51038	1.51574	1.5001	1.53346	1.49726	1.49219	1.51327	1.49848	1.50256	1.48422	1.50873	1.52317	1.5138	1.53234	1.53208	1.49927	1.51567	1.51178	1.50072	1.53936	1.50294	1.50138	1.53038	1.51837	1.53682	1.5141	1.52129	1.5241
2074.19	1.48736	1.48072	1.49723	1.52579	1.52788	1.51317	1.5052	1.51412	1.5278	1.52747	1.50704	1.54403	1.52447	1.46343	1.51066	1.50379	1.51288	1.51293	1.50281	1.50108	1.52709	1.51068	1.51589	1.50033	1.53391	1.49751	1.49256	1.51384	1.49899	1.50285	1.4844	1.50889	1.5234	1.51411	1.53233	1.53231	1.49972	1.51599	1.51265	1.50118	1.53951	1.50322	1.50191	1.53046	1.51858	1.53754	1.51466	1.52177	1.52458
2072.53	1.48765	1.4807	1.49779	1.52605	1.52833	1.51365	1.50575	1.51452	1.52792	1.52769	1.50716	1.54414	1.52471	1.46399	1.51087	1.50415	1.51287	1.51321	1.50312	1.50151	1.52749	1.51082	1.51615	1.50043	1.53433	1.49756	1.49295	1.51436	1.49913	1.50312	1.48461	1.50936	1.52359	1.51416	1.53287	1.53282	1.50031	1.51609	1.51339	1.5015	1.53986	1.50368	1.50232	1.5304	1.51888	1.53771	1.51523	1.52181	1.52519
2070.87	1.48794	1.48108	1.49825	1.52639	1.52875	1.51428	1.50646	1.51486	1.52834	1.528	1.50751	1.54468	1.52517	1.46443	1.51115	1.50453	1.51303	1.51356	1.50322	1.50208	1.52775	1.51111	1.51622	1.50082	1.53445	1.49758	1.49334	1.51454	1.49934	1.50342	1.48515	1.5094	1.5236	1.51441	1.53349	1.53313	1.50077	1.5163	1.5136	1.50175	1.54066	1.5042	1.50269	1.53083	1.51903	1.53782	1.51557	1.52174	1.5255
2069.22	1.4886	1.48129	1.49834	1.52703	1.52908	1.51486	1.50679	1.51514	1.52854	1.52829	1.50799	1.54514	1.52561	1.46486	1.51173	1.50507	1.51342	1.51361	1.50372	1.50238	1.52806	1.51174	1.51692	1.50104	1.53479	1.49779	1.4937	1.5148	1.49968	1.50394	1.48566	1.50945	1.52375	1.51482	1.53368	1.53345	1.5013	1.51673	1.51392	1.50188	1.54098	1.50459	1.50285	1.5316	1.51916	1.53834	1.51592	1.52209	1.52528
2067.57	1.48912	1.48147	1.4987	1.52728	1.5292	1.51493	1.50711	1.51541	1.52878	1.52871	1.50836	1.54514	1.52581	1.46525	1.51176	1.50561	1.51356	1.51354	1.50399	1.50275	1.52819	1.51201	1.51756	1.50147	1.53513	1.49796	1.49414	1.5152	1.50051	1.50439	1.48606	1.50979	1.52387	1.51489	1.53378	1.53372	1.50188	1.51704	1.51448	1.5021	1.5415	1.50488	1.5032	1.53175	1.51926	1.53872	1.51621	1.52216	1.52542
2065.92	1.4895	1.48181	1.49936	1.52715	1.52914	1.51533	1.50744	1.51582	1.52911	1.52928	1.50865	1.54537	1.526	1.46586	1.51181	1.50588	1.51351	1.51405	1.50422	1.50334	1.52842	1.5121	1.51777	1.50188	1.53498	1.49844	1.49489	1.51582	1.50114	1.50496	1.48634	1.51021	1.52421	1.51498	1.53384	1.53392	1.50222	1.51715	1.51518	1.50263	1.54216	1.50499	1.50352	1.53183	1.51962	1.53881	1.517	1.52214	1.52588
2064.28	1.49	1.48228	1.49987	1.52741	1.52925	1.51572	1.50776	1.51646	1.5293	1.52964	1.50878	1.54566	1.52611	1.46646	1.5122	1.50656	1.51379	1.51442	1.50458	1.50363	1.52908	1.51253	1.51793	1.50209	1.53527	1.49865	1.49541	1.51606	1.50125	1.50518	1.48648	1.51038	1.52453	1.51523	1.53417	1.53419	1.5026	1.51772	1.5157	1.50291	1.54245	1.50531	1.50396	1.53231	1.52016	1.53891	1.51762	1.52261	1.52608
2062.64	1.49024	1.48262	1.50036	1.52771	1.52983	1.51611	1.50795	1.51681	1.52918	1.52983	1.50906	1.546	1.52655	1.46708	1.51227	1.50729	1.51413	1.5145	1.50501	1.50383	1.5293	1.51283	1.51808	1.50231	1.53576	1.49881	1.4953	1.51615	1.50169	1.50565	1.48697	1.51065	1.52455	1.51552	1.53442	1.53475	1.50301	1.51836	1.51627	1.50291	1.54261	1.50567	1.50442	1.5327	1.52031	1.53915	1.518	1.52291	1.52654
2061	1.49046	1.48261	1.50074	1.52798	1.53035	1.51672	1.50824	1.517	1.52936	1.52998	1.5092	1.54645	1.5266	1.4673	1.51247	1.50749	1.51424	1.51464	1.50542	1.50431	1.52952	1.51315	1.51855	1.50268	1.53601	1.499	1.49552	1.51633	1.50209	1.5061	1.48721	1.51078	1.52474	1.51603	1.53456	1.53469	1.50355	1.51843	1.51682	1.50324	1.54296	1.506	1.50474	1.53298	1.52049	1.53945	1.51833	1.52313	1.5269
2059.36	1.49075	1.48251	1.50115	1.52814	1.53075	1.5173	1.50878	1.51718	1.52965	1.53034	1.50949	1.54677	1.52669	1.46759	1.51301	1.50805	1.51434	1.51516	1.50608	1.50454	1.53013	1.51358	1.51894	1.50316	1.53617	1.49919	1.49607	1.51693	1.50249	1.50638	1.48725	1.51106	1.52479	1.5165	1.53501	1.53472	1.50425	1.5184	1.51714	1.50364	1.54356	1.50632	1.50504	1.53327	1.52094	1.53979	1.51859	1.52324	1.52717
2057.72	1.49085	1.483	1.50152	1.52843	1.53098	1.51765	1.50919	1.51757	1.52983	1.53068	1.50983	1.54682	1.52711	1.46823	1.5134	1.50842	1.51452	1.51529	1.50661	1.50483	1.53049	1.51378	1.51931	1.5033	1.5364	1.49905	1.49663	1.51727	1.50286	1.50698	1.48771	1.51141	1.52496	1.51671	1.53533	1.53526	1.50486	1.51867	1.51791	1.50404	1.5443	1.5064	1.50528	1.53347	1.52112	1.54003	1.51913	1.52322	1.52736
2056.09	1.49117	1.48327	1.50215	1.52877	1.53111	1.51821	1.50965	1.51793	1.53038	1.53111	1.51019	1.54711	1.5275	1.46897	1.51375	1.50877	1.51463	1.51561	1.50697	1.50523	1.53066	1.51418	1.51982	1.50355	1.5368	1.49913	1.49699	1.51754	1.50315	1.5076	1.48789	1.51169	1.52502	1.51658	1.53558	1.53577	1.50525	1.51927	1.51865	1.50446	1.54457	1.50668	1.50583	1.53373	1.52152	1.54006	1.51989	1.52327	1.52759
2054.46	1.49167	1.48331	1.5026	1.52879	1.53133	1.51831	1.51016	1.51826	1.53046	1.53153	1.51049	1.54736	1.52786	1.46947	1.51377	1.50935	1.51471	1.51623	1.507	1.50572	1.53119	1.5147	1.51997	1.50379	1.53701	1.49938	1.49744	1.51772	1.50343	1.50778	1.48795	1.51175	1.52526	1.51685	1.53583	1.53611	1.50561	1.51947	1.51879	1.50457	1.54498	1.50699	1.5062	1.5342	1.52181	1.54016	1.52035	1.52336	1.52789
2052.84	1.4921	1.48344	1.50289	1.52886	1.53183	1.51876	1.51066	1.51859	1.53034	1.53202	1.51057	1.54762	1.52805	1.47009	1.51405	1.50991	1.51517	1.51654	1.50723	1.50631	1.53164	1.51508	1.52044	1.50422	1.53695	1.49948	1.49816	1.51822	1.50394	1.50783	1.48853	1.51181	1.52558	1.51728	1.5359	1.53643	1.50606	1.51977	1.51935	1.50489	1.54534	1.50709	1.50634	1.5346	1.52188	1.54063	1.52067	1.52349	1.52808
2051.21	1.49262	1.48381	1.5033	1.52959	1.53226	1.51913	1.51126	1.51898	1.53047	1.53213	1.51068	1.54795	1.52818	1.47064	1.51438	1.51031	1.51543	1.51686	1.50769	1.50668	1.53193	1.51551	1.52078	1.50456	1.5372	1.49943	1.49862	1.5188	1.50441	1.50828	1.48915	1.51207	1.52546	1.51731	1.5361	1.53672	1.50666	1.51994	1.52027	1.50541	1.54561	1.50727	1.50671	1.53466	1.52209	1.54087	1.52106	1.52387	1.52837
2049.59	1.49323	1.48413	1.50369	1.52996	1.53249	1.51951	1.51165	1.51933	1.53104	1.53236	1.51098	1.54831	1.52838	1.47104	1.51464	1.51057	1.51565	1.51719	1.508	1.50702	1.532	1.51575	1.52101	1.50484	1.53746	1.49998	1.49863	1.51909	1.5047	1.50872	1.48941	1.5126	1.52552	1.51718	1.5363	1.53687	1.50724	1.52015	1.52053	1.50572	1.54611	1.50774	1.50688	1.53508	1.52243	1.54092	1.52161	1.5242	1.5287
2047.97	1.49342	1.48441	1.50418	1.52975	1.53253	1.51974	1.51194	1.51984	1.5311	1.53267	1.5111	1.54859	1.52829	1.4715	1.51503	1.51096	1.51582	1.51727	1.50816	1.50721	1.5324	1.51602	1.52118	1.50492	1.53783	1.50039	1.49889	1.51936	1.50509	1.50903	1.48967	1.51284	1.52554	1.51738	1.53668	1.53714	1.50766	1.52046	1.5209	1.50591	1.5467	1.50794	1.50711	1.53528	1.52272	1.54117	1.52208	1.52459	1.52914
2046.36	1.49367	1.48482	1.50457	1.52988	1.53271	1.51977	1.51254	1.52024	1.531	1.53296	1.51116	1.54878	1.52861	1.47194	1.51532	1.51154	1.5157	1.51743	1.50859	1.50756	1.53279	1.51648	1.52118	1.50537	1.53844	1.5005	1.49943	1.51975	1.50572	1.50943	1.49001	1.51303	1.52558	1.51789	1.53702	1.53732	1.50797	1.52075	1.52184	1.50623	1.54709	1.50832	1.50776	1.53527	1.52297	1.5419	1.52245	1.52474	1.52937
2044.74	1.49414	1.48474	1.50482	1.53006	1.53292	1.52015	1.51286	1.52066	1.53133	1.53306	1.51133	1.54921	1.52929	1.47245	1.51551	1.51188	1.5158	1.51768	1.50872	1.50775	1.53313	1.51682	1.5216	1.50558	1.5385	1.50039	1.49969	1.52024	1.50629	1.50988	1.49019	1.51311	1.52581	1.51816	1.53741	1.53767	1.50827	1.52104	1.52242	1.50643	1.54758	1.50887	1.50826	1.53585	1.52297	1.54214	1.52278	1.52483	1.52945
2043.13	1.4945	1.48475	1.50529	1.5302	1.53331	1.52086	1.51294	1.52088	1.5314	1.53343	1.51168	1.54929	1.52998	1.47311	1.51579	1.51187	1.51619	1.51779	1.50895	1.50812	1.53323	1.51687	1.52198	1.50567	1.53853	1.50049	1.50024	1.52052	1.50661	1.51017	1.49034	1.51326	1.52577	1.51823	1.53773	1.53797	1.50868	1.5215	1.52318	1.5067	1.5479	1.50904	1.50876	1.53609	1.52318	1.54229	1.52316	1.52464	1.52975
2041.52	1.49497	1.48504	1.50572	1.5305	1.53383	1.5214	1.51333	1.52105	1.53161	1.53414	1.51216	1.54931	1.53017	1.47352	1.51618	1.51233	1.51635	1.51822	1.50943	1.50848	1.53347	1.5173	1.52199	1.50612	1.53873	1.50045	1.50084	1.52063	1.50688	1.51034	1.49068	1.51359	1.52565	1.51836	1.53773	1.53813	1.50943	1.5218	1.5237	1.50708	1.54823	1.50894	1.50914	1.53618	1.52374	1.54252	1.52382	1.52483	1.53022
2039.92	1.49545	1.48538	1.50613	1.53075	1.53407	1.52163	1.51402	1.52113	1.53177	1.53467	1.51228	1.55004	1.53014	1.47382	1.51654	1.51275	1.51667	1.51877	1.51012	1.50878	1.53384	1.51793	1.52221	1.50655	1.53918	1.50063	1.50106	1.52117	1.50747	1.51078	1.49095	1.51402	1.52575	1.51883	1.53824	1.53864	1.51009	1.5219	1.5237	1.50716	1.54899	1.50928	1.50963	1.53638	1.52402	1.54261	1.5245	1.52527	1.53034
2038.31	1.49537	1.48563	1.50676	1.53091	1.53418	1.52195	1.51451	1.52167	1.53213	1.53486	1.5126	1.55089	1.53011	1.47459	1.5168	1.51304	1.51694	1.51883	1.51067	1.50918	1.53417	1.51802	1.52254	1.50687	1.53926	1.5009	1.50135	1.52153	1.50793	1.51121	1.49137	1.51427	1.52596	1.51903	1.53859	1.53875	1.51044	1.52197	1.52394	1.5076	1.5491	1.50982	1.50983	1.53664	1.52443	1.54272	1.52483	1.52547	1.53053
2036.71	1.49553	1.48584	1.50747	1.53138	1.53442	1.52231	1.51483	1.52205	1.53251	1.5352	1.51304	1.55121	1.53057	1.47532	1.51716	1.51339	1.51696	1.51891	1.511	1.50974	1.53462	1.51821	1.52309	1.5069	1.53937	1.50122	1.50191	1.52171	1.50803	1.51157	1.49179	1.51458	1.52641	1.51921	1.53875	1.5388	1.51089	1.52237	1.52456	1.50789	1.54933	1.51027	1.51004	1.53714	1.52485	1.54311	1.52516	1.52559	1.53097
2035.11	1.49632	1.48603	1.50784	1.53166	1.53477	1.52264	1.51513	1.52223	1.53254	1.53566	1.51342	1.55113	1.53109	1.47574	1.51711	1.51403	1.51694	1.51924	1.51124	1.51003	1.53495	1.51859	1.52325	1.50695	1.5399	1.50138	1.5024	1.52219	1.50825	1.5119	1.49209	1.51479	1.52665	1.51954	1.5388	1.53936	1.51127	1.52263	1.52534	1.50805	1.54999	1.51055	1.51019	1.53745	1.52459	1.54344	1.52576	1.52586	1.53148
2033.52	1.49697	1.48617	1.50786	1.53174	1.53516	1.52293	1.51578	1.52252	1.53251	1.53595	1.51353	1.55125	1.53128	1.4764	1.51729	1.5148	1.51721	1.51948	1.51136	1.51033	1.53515	1.51928	1.52353	1.50738	1.54029	1.5015	1.50298	1.52264	1.5086	1.51259	1.49255	1.5152	1.5267	1.51969	1.53924	1.53957	1.51168	1.52303	1.52594	1.50867	1.55058	1.51055	1.51056	1.53764	1.52457	1.54387	1.5264	1.52594	1.53178
2031.92	1.49725	1.48653	1.50829	1.53154	1.53545	1.52319	1.51631	1.52289	1.53316	1.53627	1.51371	1.55174	1.53141	1.4768	1.51757	1.51531	1.51755	1.51948	1.51185	1.51052	1.53553	1.51977	1.52382	1.50784	1.54044	1.50165	1.50352	1.52296	1.50932	1.51303	1.49275	1.51555	1.52684	1.51974	1.5397	1.53974	1.51248	1.52357	1.52662	1.50892	1.55085	1.51075	1.51101	1.53783	1.52499	1.54392	1.52687	1.52637	1.53209
2030.33	1.49775	1.48675	1.50878	1.53195	1.53581	1.52405	1.51675	1.52318	1.53348	1.53678	1.51385	1.55197	1.53183	1.47741	1.5177	1.51571	1.51766	1.51985	1.51244	1.5109	1.53599	1.51981	1.52435	1.50825	1.54053	1.50193	1.50377	1.52342	1.51016	1.51317	1.49306	1.51572	1.52703	1.51995	1.53984	1.54008	1.51316	1.52401	1.52704	1.50903	1.5514	1.51125	1.51141	1.53817	1.5252	1.54443	1.5275	1.5268	1.5323
2028.74	1.49828	1.48707	1.5093	1.53236	1.53618	1.52464	1.51712	1.52356	1.53349	1.53711	1.514	1.55211	1.53218	1.47779	1.51792	1.51607	1.51768	1.52021	1.5127	1.51156	1.53639	1.52003	1.52465	1.50831	1.54058	1.50215	1.50413	1.52354	1.51043	1.51342	1.49357	1.5158	1.52719	1.52058	1.54018	1.54034	1.51362	1.52431	1.52742	1.50957	1.55174	1.51181	1.51192	1.53859	1.52523	1.5445	1.52783	1.52676	1.53256
2027.16	1.49865	1.48758	1.50993	1.53295	1.53641	1.5246	1.51759	1.52408	1.53348	1.53745	1.51449	1.55255	1.53238	1.47833	1.51848	1.51665	1.51788	1.52029	1.51306	1.51204	1.53695	1.52033	1.52499	1.50853	1.5409	1.50234	1.50479	1.52395	1.51062	1.51394	1.49415	1.51605	1.52711	1.52089	1.54051	1.54067	1.51413	1.5243	1.52827	1.50991	1.55199	1.512	1.51231	1.53906	1.52573	1.54463	1.52799	1.52672	1.5328
2025.57	1.49898	1.48769	1.51035	1.53313	1.53677	1.52479	1.51791	1.52449	1.53357	1.53785	1.51499	1.55286	1.53262	1.47895	1.51897	1.51693	1.51823	1.52051	1.51354	1.51208	1.53716	1.52094	1.52546	1.50918	1.54133	1.50258	1.50516	1.52455	1.5109	1.51435	1.49429	1.51651	1.52732	1.52084	1.54078	1.54094	1.51446	1.52458	1.52882	1.50988	1.55251	1.51218	1.51258	1.5394	1.52609	1.5451	1.52848	1.52703	1.53294
2023.99	1.49915	1.48767	1.51078	1.53336	1.53713	1.5254	1.51824	1.52502	1.53407	1.538	1.51506	1.55278	1.53286	1.47956	1.51918	1.51718	1.51841	1.5208	1.51387	1.51235	1.53747	1.5215	1.52566	1.50969	1.5418	1.50296	1.50567	1.5247	1.51143	1.51482	1.49446	1.51702	1.52782	1.52129	1.54099	1.54127	1.51495	1.52507	1.52938	1.51026	1.55303	1.51241	1.51317	1.53969	1.52639	1.5451	1.52934	1.52733	1.53325
2022.41	1.49949	1.48801	1.51124	1.53368	1.53751	1.52578	1.51879	1.5253	1.53461	1.53844	1.51504	1.55303	1.53318	1.48017	1.51979	1.51763	1.51846	1.52124	1.51427	1.51273	1.53769	1.52171	1.52602	1.50966	1.54208	1.50307	1.50626	1.52497	1.51188	1.5154	1.49475	1.51711	1.52792	1.52152	1.54124	1.54138	1.5155	1.52543	1.52998	1.51071	1.55313	1.5126	1.5135	1.54017	1.52654	1.54523	1.52984	1.52749	1.53377
2020.84	1.49999	1.48858	1.51181	1.53377	1.53772	1.52637	1.51939	1.52556	1.53494	1.539	1.51556	1.55363	1.53346	1.4809	1.52023	1.51823	1.51886	1.52178	1.51466	1.51336	1.53788	1.52204	1.52662	1.50995	1.54211	1.50294	1.50662	1.52552	1.51244	1.51584	1.4952	1.51729	1.52801	1.52185	1.54173	1.54191	1.51593	1.52594	1.53044	1.51104	1.55406	1.51268	1.51386	1.54045	1.52675	1.54549	1.53034	1.52778	1.53411
2019.26	1.50018	1.48882	1.51194	1.53392	1.53787	1.52681	1.51982	1.52584	1.53488	1.53933	1.51602	1.55408	1.53392	1.48144	1.5203	1.51874	1.51925	1.52223	1.51466	1.51396	1.53835	1.52219	1.52728	1.51044	1.5425	1.5031	1.50702	1.52613	1.51292	1.51628	1.49571	1.51739	1.52832	1.52205	1.54194	1.54242	1.51647	1.5261	1.53115	1.5115	1.55481	1.51337	1.51432	1.54066	1.52714	1.54584	1.53069	1.52791	1.53474
2017.69	1.50084	1.48906	1.5123	1.5343	1.53825	1.5271	1.52023	1.52635	1.53515	1.53973	1.51631	1.55462	1.53434	1.48217	1.52041	1.5189	1.51929	1.52246	1.51495	1.51461	1.53895	1.5227	1.52735	1.51062	1.54278	1.50336	1.50724	1.52669	1.51369	1.51679	1.496	1.51785	1.52833	1.52232	1.54244	1.54304	1.51685	1.52641	1.5318	1.51202	1.55519	1.51389	1.51458	1.54097	1.52739	1.54652	1.53129	1.52824	1.53521
2016.12	1.50133	1.48925	1.51298	1.53464	1.53871	1.52738	1.52043	1.52698	1.53565	1.54023	1.51646	1.55469	1.53453	1.48294	1.5206	1.51929	1.51953	1.52297	1.5155	1.51502	1.53912	1.52317	1.52747	1.51101	1.54313	1.50348	1.50773	1.52713	1.51387	1.51719	1.49644	1.51838	1.52846	1.52271	1.54298	1.5433	1.51733	1.52669	1.53236	1.5124	1.55563	1.51413	1.51513	1.54155	1.52773	1.54692	1.53208	1.52861	1.53577
2014.56	1.50161	1.48956	1.5135	1.53477	1.53903	1.52786	1.521	1.52734	1.53592	1.54053	1.51693	1.55479	1.53481	1.48357	1.52082	1.52006	1.52003	1.52323	1.51597	1.51522	1.53947	1.52374	1.52809	1.51117	1.54364	1.50405	1.50838	1.52741	1.51408	1.51773	1.49679	1.51859	1.52901	1.52282	1.54315	1.54342	1.51823	1.52696	1.5328	1.51276	1.55601	1.51438	1.5157	1.54192	1.52811	1.54711	1.5329	1.52883	1.53628
2012.99	1.50203	1.49016	1.51393	1.53493	1.53937	1.52837	1.52165	1.52746	1.53607	1.54088	1.5173	1.55526	1.53515	1.48393	1.52121	1.52057	1.51997	1.52332	1.51673	1.5156	1.54009	1.52407	1.52846	1.51133	1.54401	1.50441	1.50858	1.52774	1.51466	1.51846	1.49718	1.51869	1.52919	1.5229	1.54325	1.54346	1.51885	1.52722	1.53323	1.51327	1.55656	1.51478	1.51602	1.54204	1.52841	1.54735	1.53312	1.52886	1.53616
2011.43	1.50259	1.49013	1.51404	1.53506	1.53959	1.52883	1.52216	1.52809	1.53619	1.5412	1.51752	1.55573	1.5355	1.48443	1.5215	1.52075	1.52004	1.5236	1.51712	1.51585	1.54038	1.52414	1.52879	1.51169	1.5441	1.50448	1.50893	1.52813	1.51517	1.51893	1.4976	1.51905	1.52901	1.52316	1.54332	1.54375	1.51955	1.52742	1.53392	1.51368	1.5569	1.5149	1.51635	1.54238	1.52828	1.54781	1.53334	1.52914	1.53607
2009.87	1.50328	1.49012	1.51456	1.53553	1.54	1.52904	1.52262	1.52868	1.53608	1.54139	1.51769	1.55585	1.53577	1.48482	1.52174	1.52117	1.52021	1.52376	1.51768	1.51625	1.5406	1.52452	1.52926	1.51221	1.54428	1.50434	1.50936	1.52834	1.5158	1.5189	1.49775	1.51934	1.52895	1.52346	1.54379	1.54435	1.51969	1.52792	1.53457	1.51401	1.55719	1.51537	1.51659	1.54235	1.52833	1.54808	1.53373	1.52948	1.53616
2008.31	1.50358	1.49036	1.51536	1.53594	1.54055	1.52972	1.52323	1.52894	1.53626	1.54189	1.51791	1.5562	1.53611	1.48556	1.52204	1.52167	1.52068	1.5241	1.51833	1.51682	1.54099	1.52534	1.52949	1.51279	1.5446	1.50458	1.51006	1.52881	1.51625	1.51924	1.49815	1.51978	1.52927	1.52376	1.54438	1.54494	1.51984	1.52852	1.5352	1.51415	1.55788	1.51596	1.51703	1.543	1.52901	1.54829	1.53435	1.52979	1.53674
2006.76	1.50379	1.49093	1.5159	1.5361	1.54083	1.53031	1.52376	1.52927	1.53672	1.54223	1.51814	1.55659	1.53647	1.48633	1.52277	1.52201	1.52087	1.52453	1.51854	1.51726	1.54149	1.52559	1.52964	1.5131	1.54493	1.50491	1.51056	1.52927	1.51638	1.52005	1.49851	1.52028	1.52964	1.52385	1.54479	1.54522	1.52048	1.52865	1.53583	1.51441	1.55848	1.51646	1.51775	1.54367	1.52948	1.54846	1.53503	1.53021	1.53764
2005.21	1.50468	1.49151	1.51653	1.53646	1.54117	1.53061	1.52423	1.52961	1.5372	1.5427	1.51868	1.55675	1.5367	1.48706	1.52336	1.52251	1.52089	1.52489	1.51876	1.518	1.54176	1.52571	1.53044	1.51335	1.54545	1.50523	1.51113	1.52961	1.517	1.52066	1.49873	1.52078	1.53002	1.52454	1.54497	1.54557	1.52139	1.52892	1.53636	1.51494	1.55899	1.51656	1.5181	1.54411	1.52986	1.54895	1.53568	1.53033	1.53811
2003.66	1.50541	1.49186	1.51716	1.53696	1.54148	1.53109	1.52473	1.52999	1.53742	1.54305	1.51893	1.55695	1.53719	1.48775	1.52354	1.52304	1.52105	1.52502	1.51931	1.51855	1.54186	1.52636	1.53089	1.51368	1.54596	1.5056	1.51184	1.53008	1.51758	1.5208	1.49926	1.52103	1.53008	1.5251	1.54515	1.54571	1.52207	1.52922	1.53699	1.51547	1.55904	1.51688	1.51849	1.54446	1.53021	1.54933	1.53617	1.53034	1.53839
2002.11	1.50567	1.4921	1.51751	1.53731	1.54186	1.53154	1.52526	1.53041	1.53777	1.54321	1.51903	1.55723	1.53735	1.4883	1.52353	1.52363	1.52136	1.52535	1.5199	1.51855	1.54247	1.52694	1.53096	1.51381	1.54611	1.50586	1.51257	1.53044	1.51809	1.5211	1.49968	1.52118	1.52992	1.52515	1.54552	1.54582	1.52262	1.52961	1.53796	1.51599	1.55947	1.51754	1.51906	1.54465	1.53036	1.5497	1.53645	1.53091	1.5385
2000.57	1.50587	1.49235	1.51791	1.53745	1.5423	1.53183	1.5257	1.53083	1.53781	1.54356	1.5194	1.55748	1.53743	1.4889	1.52387	1.52396	1.5215	1.52605	1.52027	1.51865	1.54301	1.52743	1.53131	1.5142	1.54636	1.50611	1.51308	1.53071	1.51877	1.5217	1.49966	1.52148	1.53006	1.52511	1.5458	1.54625	1.52284	1.52984	1.53859	1.51638	1.55995	1.51792	1.51957	1.54457	1.53053	1.54978	1.53666	1.53097	1.53839
1999.02	1.50626	1.49274	1.51824	1.53754	1.54266	1.53188	1.52632	1.5312	1.53784	1.54419	1.51974	1.55793	1.53785	1.4895	1.52435	1.5244	1.52154	1.52644	1.52045	1.5192	1.54303	1.52804	1.53174	1.51485	1.54672	1.50633	1.51338	1.53108	1.51906	1.52214	1.49998	1.52181	1.53045	1.52538	1.54591	1.54675	1.52349	1.5299	1.539	1.51649	1.56053	1.51829	1.51986	1.54498	1.53079	1.55001	1.5372	1.53101	1.53876
1997.48	1.50685	1.49288	1.51878	1.53769	1.54292	1.53213	1.52657	1.53151	1.53821	1.54472	1.51997	1.5584	1.53841	1.48995	1.52477	1.52465	1.5218	1.5266	1.5207	1.51955	1.54336	1.52824	1.53197	1.51514	1.5469	1.50638	1.5138	1.53131	1.51914	1.52247	1.50032	1.52218	1.5307	1.52601	1.54613	1.54715	1.52396	1.53011	1.53924	1.51644	1.56135	1.51863	1.52012	1.54533	1.53118	1.55037	1.53778	1.53149	1.53927
1995.95	1.50748	1.49316	1.51905	1.53786	1.54324	1.53259	1.52675	1.53183	1.53848	1.54502	1.52017	1.55838	1.53874	1.49086	1.52498	1.52515	1.52208	1.52688	1.52122	1.51988	1.54374	1.52824	1.53212	1.51518	1.5472	1.50656	1.51417	1.53129	1.51954	1.52306	1.50099	1.5225	1.53079	1.52605	1.54659	1.54753	1.52426	1.53067	1.53943	1.51673	1.56186	1.51874	1.52061	1.5457	1.53169	1.55032	1.53818	1.5315	1.53984
1994.41	1.50783	1.49322	1.51948	1.53848	1.54379	1.53298	1.52738	1.53238	1.5387	1.54522	1.52037	1.55853	1.53893	1.49143	1.52522	1.52582	1.52228	1.52723	1.52187	1.52028	1.54407	1.5285	1.53241	1.51564	1.54738	1.50683	1.51457	1.53191	1.52013	1.52339	1.50155	1.52267	1.53089	1.52614	1.54714	1.54766	1.52485	1.53106	1.5397	1.51737	1.56196	1.5189	1.52098	1.54588	1.53196	1.55033	1.53884	1.53157	1.54013
1992.88	1.50795	1.4934	1.52006	1.53878	1.54408	1.53357	1.52785	1.53283	1.53871	1.54547	1.52069	1.55893	1.53907	1.49216	1.52564	1.52624	1.52254	1.52768	1.52249	1.52071	1.54473	1.52907	1.53289	1.51604	1.54771	1.50683	1.51506	1.53263	1.52059	1.52376	1.50184	1.52283	1.53102	1.52649	1.54747	1.54799	1.52553	1.53148	1.54062	1.51778	1.56241	1.51952	1.52164	1.54627	1.53202	1.55081	1.53922	1.53194	1.54004
1991.35	1.50841	1.49403	1.52041	1.53907	1.54428	1.53415	1.52832	1.53324	1.53922	1.5459	1.52126	1.55955	1.5395	1.49268	1.52612	1.52664	1.52286	1.52772	1.52303	1.52116	1.54509	1.5298	1.53331	1.51607	1.54792	1.50695	1.51561	1.53306	1.52086	1.52424	1.50239	1.5234	1.53149	1.52677	1.54797	1.5481	1.52624	1.53168	1.54147	1.51836	1.56278	1.51989	1.52205	1.54678	1.53247	1.5514	1.53966	1.53233	1.54015
1989.82	1.50885	1.49436	1.52101	1.53905	1.54467	1.53488	1.52903	1.53386	1.53961	1.54645	1.52156	1.55973	1.53984	1.4934	1.52637	1.52715	1.5233	1.52807	1.52334	1.52156	1.54536	1.53062	1.53353	1.51664	1.54831	1.50741	1.51631	1.53354	1.5216	1.52468	1.50256	1.52362	1.53166	1.52697	1.54852	1.54867	1.52658	1.53189	1.54194	1.51885	1.56312	1.52008	1.5224	1.54717	1.53297	1.55195	1.54037	1.53254	1.54081
1988.29	1.50938	1.49446	1.52177	1.53926	1.54491	1.53535	1.5296	1.53422	1.53974	1.54688	1.52167	1.55992	1.54006	1.49395	1.52673	1.5278	1.52345	1.52844	1.5233	1.52189	1.54606	1.53091	1.53401	1.51706	1.54854	1.50779	1.51693	1.53378	1.5221	1.52509	1.50273	1.52378	1.53161	1.52717	1.54849	1.54931	1.5271	1.53224	1.54251	1.519	1.56384	1.5204	1.5227	1.54748	1.53296	1.55209	1.54132	1.53265	1.54157
1986.77	1.50996	1.49474	1.52217	1.5397	1.54542	1.53568	1.53021	1.53459	1.53987	1.54722	1.522	1.56021	1.54032	1.49458	1.5274	1.52816	1.52339	1.52889	1.5238	1.52223	1.54656	1.53087	1.53473	1.51727	1.54866	1.50808	1.5176	1.53413	1.52222	1.52568	1.50338	1.52406	1.53163	1.52746	1.54875	1.54979	1.52804	1.5327	1.54317	1.51925	1.56442	1.52081	1.52299	1.54774	1.53324	1.55224	1.54172	1.53279	1.54179
1985.25	1.51049	1.49509	1.52239	1.54038	1.54565	1.53563	1.53052	1.53482	1.54019	1.54749	1.52206	1.56025	1.54069	1.49518	1.52786	1.52836	1.52345	1.52927	1.52428	1.52269	1.54691	1.53141	1.53483	1.51762	1.54886	1.50817	1.5178	1.53456	1.52247	1.52616	1.50401	1.52415	1.53184	1.5279	1.54897	1.54992	1.52845	1.533	1.54324	1.51962	1.56478	1.5212	1.52342	1.54805	1.53333	1.55229	1.54183	1.53328	1.54188
1983.73	1.51101	1.4954	1.52273	1.54047	1.54615	1.5361	1.53072	1.53499	1.54048	1.54791	1.52224	1.56066	1.54124	1.4957	1.52788	1.52885	1.52403	1.52959	1.52464	1.52339	1.54702	1.53203	1.53498	1.51811	1.549	1.50853	1.51805	1.53489	1.5231	1.52674	1.50406	1.52473	1.53233	1.5283	1.5494	1.55001	1.5287	1.5334	1.54393	1.52007	1.56507	1.5214	1.52403	1.54844	1.53357	1.55256	1.54244	1.53358	1.54223
1982.21	1.51133	1.49565	1.52335	1.54068	1.54692	1.53656	1.53105	1.5353	1.54085	1.54824	1.52256	1.5611	1.54149	1.49627	1.52796	1.52907	1.52413	1.52965	1.52535	1.52391	1.54724	1.53227	1.53521	1.51834	1.54928	1.50873	1.51856	1.53529	1.52368	1.52728	1.50426	1.52525	1.53249	1.52847	1.54962	1.55042	1.52927	1.53375	1.54453	1.52063	1.5653	1.52187	1.52415	1.54866	1.53389	1.55274	1.54276	1.53347	1.54259
1980.7	1.51151	1.49607	1.52399	1.54095	1.54743	1.53722	1.53171	1.53601	1.54131	1.54877	1.52315	1.56154	1.54177	1.49706	1.52856	1.52954	1.52441	1.53011	1.52616	1.52436	1.54783	1.53283	1.53558	1.5189	1.54983	1.50898	1.5193	1.53617	1.52405	1.52796	1.5049	1.52575	1.53276	1.52899	1.54976	1.55099	1.53	1.53421	1.54508	1.52102	1.56596	1.52247	1.52477	1.54922	1.5344	1.55296	1.54343	1.53374	1.54326
1979.19	1.51177	1.49652	1.52435	1.54118	1.54759	1.5375	1.53253	1.53645	1.54141	1.54914	1.52353	1.56178	1.54213	1.49746	1.52899	1.52998	1.52459	1.53079	1.52634	1.52452	1.54817	1.53347	1.53608	1.51902	1.55012	1.50924	1.52002	1.53661	1.52444	1.52817	1.50527	1.52595	1.53268	1.52963	1.55015	1.55132	1.53033	1.5344	1.54561	1.52134	1.56629	1.52257	1.52526	1.54947	1.53462	1.55307	1.54416	1.5341	1.54358
1977.68	1.51232	1.49678	1.52493	1.54141	1.54757	1.53765	1.53285	1.53701	1.54138	1.54956	1.52393	1.56178	1.54258	1.49802	1.5291	1.53063	1.52446	1.53101	1.52666	1.52492	1.54841	1.53359	1.53653	1.51904	1.55055	1.50958	1.52015	1.53669	1.52477	1.52845	1.50547	1.52604	1.53314	1.52979	1.5507	1.55154	1.53094	1.53456	1.54597	1.5217	1.56672	1.52268	1.52578	1.54972	1.53465	1.55337	1.54442	1.53424	1.54375
1976.17	1.51271	1.49705	1.52547	1.5419	1.54763	1.53771	1.53311	1.5374	1.54173	1.54969	1.52413	1.56184	1.54285	1.49884	1.5293	1.53107	1.52476	1.53134	1.52691	1.52549	1.54866	1.5337	1.5367	1.5194	1.55112	1.50976	1.52055	1.53707	1.5253	1.52904	1.5058	1.52633	1.53376	1.52963	1.55127	1.55174	1.53126	1.53476	1.54642	1.52192	1.56724	1.52341	1.52638	1.55028	1.53483	1.55387	1.54484	1.53463	1.54405
1974.66	1.5129	1.49705	1.52577	1.54222	1.54805	1.53798	1.53362	1.53744	1.54214	1.5501	1.52434	1.56211	1.54309	1.49948	1.52973	1.53125	1.52511	1.53145	1.52693	1.52566	1.54862	1.53406	1.53706	1.5198	1.55137	1.50994	1.52095	1.53753	1.52563	1.52948	1.50648	1.5267	1.53383	1.52965	1.55127	1.55186	1.53166	1.53496	1.54725	1.52211	1.56765	1.52391	1.52661	1.5508	1.53545	1.55433	1.54512	1.53516	1.54442
1973.16	1.51308	1.49745	1.52622	1.54253	1.54863	1.5388	1.53415	1.53796	1.5424	1.55052	1.5246	1.56252	1.5434	1.50009	1.53025	1.53162	1.52524	1.53184	1.52714	1.52607	1.54902	1.53466	1.53771	1.52022	1.55148	1.51052	1.52119	1.53784	1.52607	1.52988	1.50697	1.52699	1.53395	1.5301	1.55156	1.55217	1.53249	1.53558	1.54778	1.52257	1.5684	1.5241	1.52704	1.55128	1.53594	1.55469	1.54535	1.53537	1.5448
1971.66	1.5139	1.49832	1.52685	1.54279	1.5492	1.5394	1.5348	1.53866	1.54261	1.55123	1.52491	1.5633	1.54364	1.50073	1.53077	1.53232	1.52595	1.53256	1.52809	1.52677	1.54964	1.53522	1.53814	1.52083	1.55176	1.5108	1.52178	1.53839	1.52676	1.53046	1.50738	1.52765	1.5341	1.53034	1.55202	1.55273	1.53304	1.53616	1.54843	1.52336	1.56918	1.52445	1.52751	1.55153	1.53624	1.55493	1.54595	1.53554	1.54515
1970.16	1.51438	1.49839	1.52714	1.54294	1.54933	1.53951	1.5349	1.53892	1.5423	1.55136	1.52528	1.56365	1.5439	1.50109	1.53087	1.53244	1.52592	1.53284	1.52871	1.5269	1.54996	1.53547	1.53845	1.5211	1.55178	1.51057	1.52239	1.53856	1.52703	1.53066	1.50768	1.528	1.53388	1.53061	1.55203	1.55299	1.5332	1.53615	1.54865	1.52388	1.56923	1.52486	1.52782	1.55183	1.53642	1.55502	1.54648	1.53568	1.54553
1968.67	1.51486	1.49827	1.52746	1.5433	1.54957	1.5398	1.53527	1.53935	1.54261	1.55162	1.52559	1.56357	1.54429	1.50178	1.53112	1.53273	1.52599	1.53314	1.52912	1.52714	1.55042	1.5359	1.5387	1.52138	1.55175	1.51077	1.52303	1.53896	1.52741	1.53112	1.50796	1.52808	1.53397	1.53081	1.55219	1.55359	1.5336	1.53658	1.54906	1.52425	1.56955	1.5252	1.52841	1.55238	1.53648	1.55518	1.5471	1.53554	1.54589
1967.17	1.51531	1.49872	1.52799	1.54358	1.54992	1.54011	1.53583	1.53993	1.54327	1.55176	1.52607	1.56353	1.54464	1.50252	1.53118	1.53325	1.52621	1.53339	1.52928	1.52768	1.55065	1.53636	1.5387	1.52161	1.55185	1.51139	1.52358	1.53934	1.52789	1.53173	1.50825	1.52816	1.53458	1.53083	1.55255	1.55407	1.53412	1.53711	1.5495	1.52435	1.57004	1.52552	1.52882	1.55293	1.53676	1.55524	1.54756	1.53567	1.54616
1965.68	1.51562	1.49907	1.52862	1.54385	1.55044	1.54054	1.53627	1.54001	1.5433	1.55201	1.52632	1.56394	1.54511	1.503	1.53171	1.53343	1.5265	1.53363	1.52939	1.52801	1.55084	1.53661	1.53911	1.52193	1.55238	1.5114	1.52408	1.53952	1.52843	1.53216	1.5087	1.52832	1.53481	1.53117	1.55304	1.55412	1.53456	1.53705	1.54986	1.52454	1.57062	1.52562	1.52912	1.55311	1.53734	1.55536	1.5478	1.53613	1.54627
1964.19	1.51606	1.49935	1.52896	1.54427	1.55107	1.54119	1.53665	1.5404	1.54363	1.55252	1.52677	1.56465	1.54552	1.50362	1.53251	1.534	1.52692	1.53423	1.52995	1.52848	1.55145	1.53708	1.53948	1.52238	1.5534	1.51148	1.52473	1.54029	1.52889	1.53269	1.50907	1.52902	1.53489	1.5321	1.55359	1.55459	1.53511	1.53747	1.55054	1.52515	1.57143	1.52603	1.52976	1.55335	1.53779	1.55595	1.54857	1.53662	1.54672
1962.71	1.51677	1.4999	1.5294	1.54449	1.55143	1.54177	1.53737	1.54102	1.54415	1.55313	1.52699	1.5652	1.54591	1.50432	1.53287	1.53443	1.5274	1.53459	1.53076	1.52902	1.55219	1.5375	1.5398	1.52258	1.55368	1.51227	1.52533	1.54089	1.52947	1.53347	1.50935	1.52953	1.53546	1.53278	1.55362	1.55497	1.53574	1.53812	1.5513	1.52556	1.5718	1.52634	1.53037	1.55391	1.53816	1.55667	1.5493	1.53698	1.54712
1961.22	1.51713	1.5001	1.52965	1.54449	1.55147	1.54179	1.5378	1.54098	1.5444	1.5533	1.52688	1.56488	1.54574	1.50468	1.53286	1.5348	1.52721	1.53464	1.53125	1.52891	1.55235	1.53767	1.54019	1.52248	1.5536	1.51237	1.52557	1.54067	1.5299	1.53332	1.50973	1.52935	1.5357	1.53249	1.55382	1.55483	1.53614	1.53825	1.55149	1.5256	1.57165	1.52663	1.53059	1.55413	1.53813	1.55658	1.54907	1.53726	1.54732
1959.74	1.51752	1.50029	1.52996	1.54465	1.55178	1.54189	1.53813	1.54119	1.54449	1.55336	1.52711	1.5651	1.54577	1.50484	1.53301	1.53522	1.5276	1.535	1.53125	1.52924	1.5525	1.53826	1.54076	1.52293	1.55358	1.51246	1.52571	1.54063	1.53011	1.53352	1.50979	1.52927	1.53551	1.5325	1.55446	1.55502	1.53656	1.53861	1.55197	1.52604	1.57218	1.52719	1.5308	1.55432	1.53821	1.55672	1.54929	1.53757	1.54746
1958.26	1.51798	1.50061	1.53049	1.54502	1.55228	1.54236	1.53838	1.54175	1.54447	1.55366	1.5272	1.56548	1.54619	1.50541	1.53343	1.53566	1.5279	1.5353	1.5316	1.52968	1.55282	1.53859	1.54112	1.52329	1.55384	1.51249	1.52632	1.54094	1.53054	1.53408	1.51017	1.52992	1.53565	1.53275	1.55492	1.55553	1.53698	1.53866	1.55274	1.52659	1.57247	1.52761	1.53101	1.55438	1.53843	1.5571	1.54988	1.53752	1.54794
1956.78	1.51836	1.50077	1.53083	1.54543	1.55253	1.54292	1.53883	1.54233	1.54445	1.55394	1.52752	1.56555	1.54669	1.50601	1.53396	1.53605	1.52804	1.53557	1.53213	1.52998	1.55328	1.53904	1.54152	1.52336	1.55448	1.51281	1.52673	1.54159	1.53092	1.53459	1.51056	1.53033	1.53601	1.53328	1.55508	1.55617	1.53732	1.53909	1.55308	1.527	1.57242	1.52788	1.53171	1.55426	1.5389	1.5574	1.55037	1.53762	1.54847
1955.3	1.51872	1.50111	1.53144	1.546	1.55289	1.54364	1.53959	1.54284	1.54496	1.55432	1.52792	1.5659	1.54742	1.50648	1.53421	1.53657	1.52848	1.53599	1.53266	1.53055	1.55381	1.53945	1.542	1.52375	1.55487	1.51344	1.52755	1.54246	1.53123	1.53529	1.51094	1.53068	1.53662	1.53382	1.55548	1.55668	1.53798	1.53979	1.55361	1.52746	1.57337	1.52842	1.53237	1.55463	1.53939	1.55741	1.55105	1.53812	1.54877
1953.83	1.51942	1.50127	1.53201	1.54625	1.55348	1.54397	1.54001	1.54336	1.54565	1.55478	1.52842	1.56644	1.54796	1.50754	1.53455	1.53681	1.52885	1.53621	1.53295	1.53123	1.55429	1.54002	1.54252	1.52429	1.55492	1.51362	1.52835	1.54309	1.53174	1.53573	1.51141	1.53115	1.53703	1.53408	1.55602	1.55692	1.53879	1.53986	1.55433	1.52795	1.57414	1.52887	1.53297	1.55551	1.53988	1.5578	1.5518	1.53861	1.54892
1952.36	1.51928	1.50126	1.53169	1.54629	1.55314	1.54351	1.53997	1.54315	1.54549	1.55467	1.52831	1.5663	1.54751	1.50782	1.53422	1.53657	1.52848	1.53608	1.53274	1.53103	1.55413	1.53985	1.54194	1.52423	1.55466	1.51305	1.52791	1.54284	1.53158	1.53536	1.51138	1.53109	1.5364	1.53355	1.55576	1.5564	1.53855	1.53934	1.55436	1.52787	1.57361	1.52865	1.53277	1.55539	1.53956	1.55796	1.55148	1.53817	1.54874
1950.89	1.51946	1.50122	1.53174	1.54612	1.55303	1.54367	1.54015	1.54292	1.54517	1.55471	1.52821	1.56601	1.54726	1.50801	1.53397	1.53653	1.52819	1.53628	1.53273	1.53102	1.55379	1.53967	1.542	1.52427	1.55462	1.51301	1.52773	1.54295	1.53169	1.53547	1.51159	1.53124	1.53611	1.53337	1.55584	1.55632	1.53851	1.53919	1.55415	1.52756	1.57357	1.5285	1.53259	1.5553	1.53912	1.55801	1.55143	1.5378	1.54899
1949.42	1.52002	1.50184	1.53235	1.54662	1.55376	1.5441	1.54058	1.54321	1.54591	1.5554	1.52868	1.56646	1.54786	1.50874	1.53484	1.53727	1.52881	1.53702	1.53328	1.53182	1.55437	1.54046	1.54289	1.5249	1.55541	1.51393	1.52875	1.54363	1.53234	1.53617	1.51239	1.53159	1.53689	1.53415	1.55637	1.55703	1.53927	1.53985	1.55489	1.52846	1.57424	1.52917	1.5331	1.55643	1.53972	1.55877	1.55255	1.53861	1.5497
1947.96	1.52026	1.50216	1.53277	1.54704	1.55401	1.54462	1.54079	1.54387	1.54635	1.55586	1.52911	1.56675	1.54804	1.50912	1.5354	1.53743	1.52929	1.53731	1.53376	1.5324	1.55506	1.54105	1.54321	1.5251	1.55583	1.51446	1.52946	1.54396	1.53248	1.5367	1.51264	1.53195	1.53724	1.53453	1.55662	1.55743	1.53984	1.54043	1.55559	1.52918	1.57486	1.52971	1.53366	1.55658	1.5402	1.55874	1.55301	1.53921	1.54969
1946.5	1.52056	1.50234	1.53299	1.54729	1.55436	1.54511	1.5413	1.5446	1.5463	1.55614	1.52921	1.56713	1.54859	1.50939	1.53573	1.5377	1.52955	1.53762	1.53428	1.53238	1.5553	1.54126	1.54333	1.52507	1.55572	1.51464	1.52986	1.54422	1.53277	1.53721	1.51307	1.53225	1.5375	1.53497	1.55705	1.55779	1.53995	1.54034	1.55595	1.52939	1.57531	1.53009	1.53382	1.55652	1.54062	1.5587	1.55324	1.53961	1.54997
1945.04	1.52128	1.5031	1.53356	1.54761	1.55506	1.54574	1.54195	1.54523	1.54684	1.55689	1.52971	1.56763	1.54963	1.51038	1.53638	1.53854	1.52973	1.53824	1.5349	1.53297	1.55577	1.54212	1.54383	1.52582	1.55624	1.51536	1.53044	1.5449	1.5337	1.53792	1.51406	1.53274	1.53825	1.53567	1.55779	1.55855	1.54085	1.54104	1.55678	1.52991	1.57584	1.531	1.53467	1.55734	1.54133	1.55959	1.55411	1.54016	1.55096
1943.58	1.52106	1.50291	1.53327	1.54732	1.55486	1.54543	1.54173	1.54461	1.54655	1.55672	1.52964	1.56723	1.54915	1.51023	1.53601	1.53829	1.52944	1.5375	1.53448	1.53287	1.55548	1.5419	1.54358	1.52566	1.55589	1.5148	1.52985	1.54479	1.53303	1.53763	1.51348	1.53247	1.53775	1.53548	1.55724	1.55804	1.54044	1.54082	1.55652	1.52938	1.57528	1.53052	1.53493	1.55701	1.54075	1.55929	1.55358	1.53958	1.55063
1942.12	1.52099	1.50316	1.53359	1.54767	1.555	1.54555	1.54209	1.54477	1.54649	1.55693	1.53012	1.5676	1.54905	1.51032	1.5362	1.53851	1.52962	1.53754	1.5347	1.53329	1.55566	1.5422	1.544	1.52567	1.55609	1.51453	1.52996	1.54478	1.53315	1.53785	1.51347	1.53284	1.53778	1.53569	1.5573	1.55793	1.54052	1.54104	1.55676	1.52971	1.57573	1.53041	1.53505	1.55728	1.54088	1.55938	1.55374	1.53967	1.55074
1940.67	1.52207	1.50429	1.53515	1.54897	1.55645	1.54666	1.54343	1.54655	1.54767	1.55831	1.53147	1.5688	1.5504	1.51185	1.53741	1.53955	1.53092	1.53927	1.53622	1.53482	1.55733	1.54376	1.5456	1.527	1.55764	1.51591	1.53166	1.54576	1.53518	1.53933	1.51498	1.53425	1.53922	1.53708	1.5587	1.55971	1.54239	1.54289	1.55844	1.53154	1.57774	1.53205	1.53642	1.55923	1.54241	1.56063	1.55564	1.54122	1.55267
1939.22	1.52298	1.50452	1.53597	1.54975	1.5572	1.5471	1.54417	1.5475	1.5485	1.55888	1.53205	1.56933	1.55117	1.51279	1.5381	1.54041	1.53196	1.54019	1.53699	1.5353	1.55833	1.54423	1.54616	1.52795	1.55863	1.51669	1.5328	1.54652	1.53595	1.53999	1.51606	1.53493	1.53984	1.53741	1.55969	1.56079	1.54359	1.54383	1.55926	1.53248	1.57842	1.53307	1.53737	1.5601	1.54317	1.56142	1.55694	1.54218	1.5539
1937.77	1.52299	1.50456	1.53581	1.54962	1.55699	1.54725	1.54426	1.54731	1.54856	1.55885	1.53161	1.56927	1.55127	1.51275	1.53808	1.54054	1.53219	1.54008	1.53708	1.53511	1.55836	1.54387	1.54586	1.52787	1.55848	1.51673	1.53274	1.54658	1.53556	1.53975	1.51605	1.53482	1.53968	1.53748	1.55976	1.56066	1.5433	1.54358	1.55891	1.53223	1.57816	1.53303	1.53742	1.55973	1.54303	1.56138	1.5568	1.54191	1.55358
1936.32	1.52278	1.50434	1.53585	1.54916	1.55656	1.54731	1.54397	1.54704	1.54851	1.5586	1.5314	1.56864	1.55115	1.51266	1.53753	1.54008	1.53146	1.53952	1.53672	1.53504	1.55788	1.54362	1.54571	1.52724	1.55838	1.51651	1.53261	1.54622	1.53542	1.53943	1.51565	1.53468	1.53942	1.53734	1.55921	1.56036	1.54289	1.5431	1.55852	1.53179	1.57818	1.5324	1.537	1.55941	1.54248	1.56094	1.55601	1.54116	1.55309
1934.88	1.52243	1.50374	1.53543	1.5487	1.55628	1.54705	1.54339	1.54674	1.54815	1.55797	1.53125	1.56796	1.55053	1.51261	1.53713	1.53975	1.53069	1.53895	1.53622	1.53473	1.55754	1.54337	1.54574	1.52678	1.55785	1.51594	1.53235	1.54587	1.53507	1.53888	1.51524	1.53415	1.53881	1.53694	1.55885	1.55969	1.54262	1.54223	1.55832	1.53129	1.57761	1.53205	1.53621	1.55879	1.54213	1.56019	1.55547	1.54058	1.55242
1933.43	1.52269	1.50395	1.53526	1.54868	1.55633	1.54714	1.54336	1.54648	1.54795	1.55806	1.5315	1.56848	1.55049	1.51265	1.53743	1.53977	1.53078	1.53916	1.53625	1.53494	1.55724	1.54347	1.54578	1.52694	1.558	1.5157	1.53235	1.54632	1.5353	1.53901	1.51522	1.53383	1.53881	1.53679	1.55883	1.55986	1.54295	1.54246	1.55876	1.5314	1.57733	1.53208	1.53617	1.55873	1.54242	1.56025	1.5557	1.54098	1.55245
1931.99	1.52238	1.50399	1.53522	1.54858	1.55643	1.54684	1.54326	1.54611	1.54787	1.55787	1.53141	1.56865	1.55029	1.5124	1.53706	1.53933	1.53092	1.53885	1.53611	1.53472	1.55689	1.54334	1.54532	1.52682	1.55793	1.51551	1.53198	1.54613	1.5349	1.53887	1.51516	1.53365	1.53876	1.53646	1.5587	1.55977	1.5429	1.54255	1.55861	1.53157	1.57701	1.5317	1.53641	1.55878	1.54223	1.56016	1.55551	1.54088	1.55253
1930.55	1.52293	1.50478	1.53583	1.54923	1.5572	1.5472	1.54448	1.54688	1.5486	1.55896	1.53205	1.56931	1.55125	1.51307	1.53778	1.54008	1.53177	1.53942	1.53713	1.53521	1.55791	1.54432	1.54579	1.52776	1.55879	1.51649	1.53279	1.54688	1.53559	1.5396	1.51599	1.53492	1.53979	1.53731	1.55979	1.5608	1.54379	1.54335	1.5595	1.53263	1.57837	1.5329	1.53763	1.55969	1.54335	1.56135	1.5567	1.54165	1.55333
1929.12	1.52422	1.50629	1.53678	1.55087	1.55838	1.54849	1.54583	1.54801	1.5496	1.56019	1.53325	1.57032	1.55269	1.51439	1.53924	1.5415	1.53304	1.54089	1.53833	1.53626	1.55929	1.54563	1.5469	1.52914	1.56008	1.51777	1.53434	1.54815	1.53708	1.54102	1.51756	1.53649	1.54124	1.53903	1.56116	1.56239	1.54536	1.54464	1.5611	1.53391	1.58013	1.53485	1.53928	1.56089	1.54504	1.56299	1.55834	1.54318	1.55493
1927.68	1.52391	1.5061	1.53653	1.55054	1.55789	1.54826	1.5455	1.54765	1.54955	1.55989	1.53295	1.57031	1.55238	1.51404	1.53875	1.54145	1.53253	1.54067	1.53768	1.53605	1.55891	1.54522	1.54675	1.52841	1.5599	1.51747	1.53382	1.54808	1.53702	1.54089	1.51724	1.53619	1.54065	1.53818	1.56094	1.5621	1.54476	1.5444	1.56064	1.53367	1.57946	1.53431	1.5388	1.56014	1.54447	1.56265	1.55792	1.54279	1.55441
1926.25	1.52213	1.50409	1.53478	1.54884	1.55631	1.54636	1.54362	1.5459	1.54776	1.55798	1.53134	1.56848	1.55069	1.51236	1.53707	1.5396	1.53045	1.53854	1.53581	1.53449	1.55716	1.54315	1.54535	1.52655	1.5581	1.51555	1.53168	1.54604	1.53524	1.53879	1.51552	1.53411	1.53857	1.53573	1.55873	1.55991	1.54217	1.54223	1.55806	1.53146	1.57717	1.53202	1.53634	1.55809	1.5421	1.56018	1.55549	1.54025	1.55213
1924.82	1.52336	1.50512	1.53566	1.55001	1.55746	1.54768	1.5446	1.54757	1.54878	1.55895	1.53268	1.56945	1.55161	1.51354	1.53864	1.54085	1.53183	1.54008	1.5373	1.53549	1.55859	1.54453	1.54682	1.52778	1.55944	1.51695	1.53328	1.54723	1.53672	1.54011	1.51677	1.5354	1.54005	1.53751	1.55996	1.56138	1.54375	1.54362	1.5596	1.53284	1.57898	1.53363	1.53792	1.55997	1.54348	1.5618	1.55677	1.54194	1.554
1923.39	1.52272	1.50455	1.53487	1.54913	1.55661	1.54695	1.54383	1.54705	1.54827	1.55819	1.53187	1.56878	1.55081	1.51265	1.53777	1.53988	1.53105	1.53929	1.53644	1.53445	1.55757	1.54374	1.54548	1.52675	1.5583	1.51586	1.53243	1.54616	1.53565	1.53901	1.51593	1.53419	1.53904	1.53668	1.55918	1.5602	1.54305	1.54258	1.55853	1.53206	1.57752	1.53272	1.53696	1.55895	1.54251	1.56106	1.55563	1.54087	1.553
1921.97	1.52453	1.50633	1.53714	1.55088	1.55831	1.54881	1.54565	1.54879	1.55048	1.56057	1.53351	1.5711	1.55293	1.51457	1.53982	1.54206	1.53303	1.54135	1.53838	1.53666	1.55973	1.54607	1.54777	1.52929	1.56068	1.51779	1.53458	1.54857	1.53791	1.54097	1.51804	1.53663	1.54158	1.53908	1.56184	1.5626	1.54554	1.54499	1.56105	1.5347	1.57993	1.53509	1.53932	1.5616	1.54545	1.56398	1.55869	1.54339	1.55547
1920.54	1.52872	1.51078	1.5416	1.55557	1.56274	1.55387	1.54988	1.55349	1.55523	1.56576	1.53857	1.57604	1.55808	1.51974	1.54472	1.54729	1.53819	1.54637	1.54363	1.54211	1.56523	1.55139	1.55355	1.53493	1.56649	1.52376	1.54033	1.55428	1.54316	1.54659	1.5238	1.54251	1.5478	1.54508	1.56777	1.56843	1.55156	1.5512	1.56694	1.54103	1.58621	1.54133	1.54555	1.56821	1.55215	1.57065	1.56531	1.55015	1.56249
1919.12	1.52266	1.50446	1.53522	1.54987	1.55659	1.54743	1.54364	1.54691	1.54832	1.55939	1.5322	1.56925	1.55153	1.5127	1.53788	1.54	1.53138	1.53937	1.53654	1.53506	1.55826	1.54421	1.54647	1.52737	1.55918	1.51663	1.53295	1.54666	1.53594	1.53916	1.5164	1.53483	1.54014	1.53727	1.56	1.56034	1.5433	1.54336	1.55846	1.53279	1.57826	1.53321	1.5372	1.55999	1.54367	1.56176	1.55682	1.54174	1.55416
1917.7	1.52051	1.50243	1.533	1.54779	1.55421	1.54486	1.54147	1.54464	1.54613	1.55671	1.53002	1.56688	1.54892	1.51008	1.53549	1.53752	1.52881	1.53677	1.53393	1.53233	1.55584	1.54171	1.544	1.52458	1.55673	1.51402	1.53045	1.54424	1.53341	1.53668	1.51397	1.53206	1.53748	1.53452	1.55736	1.55768	1.54021	1.54067	1.55554	1.52989	1.57574	1.53041	1.53421	1.55709	1.54046	1.55886	1.55392	1.53873	1.55079
1916.28	1.52139	1.50379	1.5339	1.54897	1.55514	1.54592	1.54223	1.54573	1.54756	1.55784	1.53101	1.56842	1.55003	1.51134	1.53707	1.53877	1.52991	1.53816	1.53504	1.53342	1.55701	1.54303	1.54519	1.52595	1.55822	1.51535	1.53205	1.54606	1.53456	1.53771	1.5154	1.53364	1.539	1.5362	1.55865	1.55923	1.54193	1.542	1.55764	1.53133	1.57696	1.5319	1.53588	1.55848	1.54214	1.56064	1.5554	1.54004	1.55218
1914.87	1.52297	1.50539	1.53553	1.55078	1.55684	1.54743	1.54367	1.54737	1.54946	1.55979	1.5329	1.57061	1.55176	1.51328	1.53928	1.54035	1.53207	1.54011	1.53695	1.53537	1.55903	1.54508	1.54717	1.52828	1.56023	1.51729	1.53398	1.54815	1.53649	1.53938	1.51728	1.536	1.54136	1.53858	1.56072	1.56182	1.5443	1.54458	1.56023	1.53385	1.57899	1.53457	1.53869	1.56084	1.5448	1.56324	1.55791	1.54279	1.55503
1913.46	1.52342	1.50619	1.53611	1.55179	1.55753	1.54816	1.54445	1.54832	1.5501	1.56086	1.5342	1.5715	1.55296	1.51416	1.54008	1.54151	1.53334	1.54089	1.53798	1.53645	1.56016	1.54595	1.54832	1.52931	1.56132	1.5185	1.53484	1.54877	1.53744	1.54057	1.51837	1.53715	1.54253	1.53988	1.56178	1.56321	1.54556	1.54594	1.56112	1.53512	1.58012	1.5361	1.53978	1.56214	1.5464	1.56468	1.55883	1.54453	1.55631
1912.05	1.52113	1.5041	1.53375	1.54973	1.55547	1.54602	1.54208	1.54619	1.54815	1.55857	1.53213	1.56939	1.55066	1.51139	1.53757	1.5394	1.53118	1.53854	1.53566	1.53405	1.55762	1.54354	1.54582	1.52668	1.55899	1.51634	1.53221	1.54627	1.53475	1.53818	1.51583	1.53465	1.54011	1.53748	1.55912	1.56077	1.54244	1.5432	1.55821	1.53241	1.57747	1.53347	1.53684	1.55944	1.54366	1.562	1.55582	1.54152	1.55349
1910.64	1.51874	1.50172	1.53143	1.54738	1.55344	1.54414	1.53992	1.54357	1.54621	1.55619	1.52966	1.56713	1.54797	1.50851	1.53513	1.53682	1.52883	1.53608	1.53302	1.53163	1.55486	1.5414	1.54315	1.52413	1.55653	1.51346	1.52952	1.54398	1.53203	1.53532	1.51299	1.5318	1.53771	1.53472	1.55666	1.55827	1.5392	1.54043	1.55516	1.52947	1.57486	1.53062	1.53411	1.55634	1.54066	1.55886	1.55287	1.53847	1.55048
1909.23	1.51639	1.4998	1.52913	1.54523	1.55143	1.54156	1.53748	1.54116	1.54393	1.55399	1.52745	1.56476	1.54604	1.50585	1.53279	1.53431	1.52665	1.53358	1.53038	1.52924	1.55238	1.53849	1.54071	1.52148	1.55382	1.51108	1.52686	1.54127	1.52926	1.53252	1.51058	1.52906	1.53532	1.53193	1.55416	1.55533	1.5363	1.53769	1.55213	1.52672	1.57186	1.52777	1.53095	1.55348	1.53787	1.55595	1.54976	1.53565	1.54761
1907.82	1.51847	1.50241	1.53138	1.54762	1.55352	1.54375	1.53946	1.54365	1.54641	1.55655	1.53001	1.5672	1.5486	1.50821	1.53555	1.53702	1.52954	1.53617	1.53271	1.53161	1.55546	1.5407	1.54336	1.52429	1.55646	1.51414	1.52955	1.54391	1.53212	1.53541	1.5137	1.5319	1.53843	1.53481	1.55703	1.55828	1.53942	1.5409	1.55516	1.53001	1.57487	1.53103	1.53414	1.55666	1.5415	1.55948	1.55302	1.5393	1.55103
1906.42	1.52233	1.50633	1.53545	1.55191	1.55753	1.548	1.54317	1.54791	1.5506	1.56096	1.53469	1.57187	1.55326	1.51258	1.54036	1.54152	1.53451	1.54053	1.53699	1.53619	1.56034	1.54535	1.54816	1.52913	1.56191	1.51925	1.53459	1.5489	1.53746	1.54051	1.51895	1.53731	1.5438	1.54032	1.56265	1.56396	1.54475	1.5465	1.56061	1.53561	1.58072	1.53666	1.5403	1.56266	1.54778	1.56554	1.55902	1.54568	1.5572
1905.02	1.51888	1.50315	1.53207	1.54864	1.55404	1.54459	1.53964	1.54454	1.54748	1.55777	1.53148	1.56892	1.54999	1.50842	1.53692	1.53796	1.53089	1.53669	1.53323	1.53293	1.55665	1.54167	1.54479	1.52539	1.55877	1.51588	1.53068	1.54506	1.53383	1.53644	1.51506	1.53373	1.54011	1.5367	1.55903	1.56017	1.54042	1.54249	1.5563	1.53174	1.57658	1.53245	1.53586	1.5587	1.54357	1.56143	1.55506	1.5416	1.55327
1903.62	1.51573	1.50034	1.52853	1.5457	1.5509	1.54133	1.53644	1.5412	1.54509	1.5548	1.52848	1.56578	1.54674	1.50456	1.53344	1.53435	1.52779	1.53375	1.52986	1.52955	1.55368	1.5383	1.54166	1.52208	1.55552	1.51242	1.52656	1.54149	1.52982	1.53255	1.51179	1.53043	1.5373	1.53302	1.55546	1.5567	1.53641	1.53914	1.5524	1.52805	1.5722	1.5286	1.53169	1.55483	1.5399	1.55751	1.55069	1.53777	1.54945
1902.23	1.51402	1.49843	1.52649	1.54437	1.54936	1.53968	1.53469	1.53914	1.54354	1.55288	1.5269	1.564	1.54506	1.50232	1.53184	1.53231	1.52633	1.53206	1.52797	1.52753	1.5518	1.53667	1.53968	1.52021	1.55372	1.51065	1.52418	1.53954	1.52802	1.53055	1.51034	1.52845	1.53567	1.5316	1.55358	1.55463	1.53448	1.53704	1.55012	1.52587	1.57017	1.52692	1.52979	1.55282	1.53791	1.55593	1.54825	1.53596	1.54724
1900.83	1.51443	1.49914	1.52711	1.54565	1.55031	1.5404	1.53529	1.53979	1.54456	1.55366	1.52801	1.56525	1.54589	1.5027	1.53324	1.53334	1.52742	1.53291	1.52862	1.52814	1.55288	1.53825	1.54071	1.52135	1.55513	1.51216	1.52536	1.54082	1.52932	1.53106	1.51166	1.52947	1.53716	1.53347	1.55498	1.55588	1.53556	1.53846	1.55088	1.5272	1.57171	1.52861	1.53076	1.55421	1.53952	1.55803	1.54967	1.53765	1.54896
1899.44	1.51431	1.49956	1.52698	1.54622	1.5504	1.54055	1.53518	1.53967	1.54486	1.5538	1.52899	1.56582	1.54609	1.50257	1.53356	1.5335	1.5281	1.53335	1.52873	1.52838	1.55341	1.53853	1.54118	1.52193	1.55591	1.51292	1.52607	1.54148	1.52961	1.53116	1.51236	1.53048	1.53824	1.53426	1.55599	1.55679	1.53533	1.53941	1.55135	1.52816	1.57194	1.52916	1.53124	1.55523	1.54071	1.55872	1.55036	1.53893	1.54984
1898.05	1.50844	1.49445	1.52069	1.54117	1.54481	1.53452	1.52918	1.53399	1.53953	1.54793	1.52372	1.56021	1.54045	1.49588	1.52763	1.52717	1.52266	1.52709	1.5225	1.52257	1.54705	1.53197	1.5352	1.51591	1.55006	1.50676	1.51949	1.53505	1.52254	1.52472	1.5058	1.5242	1.53233	1.52762	1.54956	1.55028	1.5279	1.53259	1.54373	1.52148	1.56449	1.52245	1.52412	1.54824	1.53388	1.55161	1.54263	1.53206	1.54232
1896.66	1.50427	1.4908	1.51646	1.53741	1.54082	1.53025	1.52453	1.53009	1.536	1.544	1.51997	1.55656	1.53676	1.49077	1.52346	1.52268	1.51912	1.52261	1.51802	1.51808	1.54266	1.52724	1.53094	1.51154	1.54589	1.50244	1.51433	1.53018	1.51759	1.51989	1.50111	1.51983	1.52832	1.52303	1.54488	1.54573	1.52287	1.52799	1.53772	1.51685	1.55966	1.51773	1.51917	1.5431	1.52925	1.54696	1.53739	1.527	1.53752
1895.27	1.50181	1.48872	1.51403	1.53552	1.53877	1.52785	1.52152	1.52772	1.5343	1.54207	1.51795	1.55462	1.53489	1.48757	1.52132	1.52011	1.51747	1.52019	1.51522	1.51521	1.54055	1.52496	1.52893	1.5089	1.54387	1.50063	1.51161	1.5279	1.5151	1.51671	1.49901	1.51751	1.52657	1.52094	1.54257	1.54349	1.51981	1.5258	1.53452	1.51454	1.55682	1.51546	1.51633	1.54055	1.52711	1.54496	1.53472	1.52458	1.5353
1893.89	1.50117	1.48929	1.51325	1.53603	1.53889	1.52795	1.52104	1.52773	1.53512	1.54218	1.51856	1.55497	1.53555	1.48657	1.52207	1.51988	1.51835	1.52034	1.51528	1.51539	1.54139	1.5254	1.52959	1.50934	1.54459	1.50176	1.5116	1.52847	1.51509	1.51635	1.49992	1.51789	1.52794	1.52217	1.54339	1.54409	1.51983	1.52629	1.53437	1.51538	1.55691	1.51656	1.51681	1.54149	1.52814	1.54611	1.53494	1.52561	1.53607
1892.51	1.49897	1.48797	1.51094	1.53478	1.53702	1.52589	1.51886	1.52601	1.53427	1.54031	1.51722	1.55358	1.53396	1.48374	1.52067	1.51763	1.51726	1.51895	1.51339	1.51343	1.53968	1.52348	1.52759	1.50744	1.54337	1.50053	1.5092	1.52625	1.51275	1.51427	1.49858	1.51638	1.52721	1.52085	1.54209	1.54256	1.51747	1.52477	1.53165	1.51368	1.55492	1.5154	1.51521	1.53982	1.52691	1.5449	1.53272	1.52444	1.53463
1891.13	1.49757	1.48758	1.50942	1.53435	1.5361	1.52438	1.51713	1.5249	1.53401	1.53939	1.51689	1.55299	1.53314	1.4816	1.51984	1.51589	1.51679	1.51813	1.5121	1.51219	1.5384	1.52223	1.52634	1.50654	1.54299	1.50026	1.50749	1.52525	1.51139	1.51274	1.49759	1.51586	1.52719	1.5205	1.54154	1.54204	1.51543	1.5242	1.52974	1.513	1.55364	1.5146	1.5143	1.53889	1.52672	1.54459	1.53143	1.52432	1.53385
1889.75	1.49347	1.48439	1.505	1.53189	1.53275	1.52038	1.51276	1.52097	1.53096	1.53571	1.51366	1.54972	1.52977	1.47677	1.5164	1.51154	1.51391	1.5143	1.50768	1.50828	1.53453	1.51807	1.52284	1.50269	1.53956	1.49725	1.50324	1.52122	1.50698	1.50819	1.49373	1.51226	1.52414	1.51733	1.53764	1.53859	1.51043	1.52027	1.52441	1.50927	1.54874	1.51068	1.51012	1.53506	1.52322	1.54063	1.52673	1.52072	1.53007
1888.37	1.48826	1.48021	1.49979	1.52839	1.52822	1.51558	1.50741	1.51652	1.52726	1.53146	1.50939	1.54556	1.5255	1.47071	1.51217	1.50645	1.51003	1.50989	1.5023	1.50305	1.53024	1.51333	1.51866	1.49787	1.53527	1.49303	1.49792	1.51606	1.50173	1.50271	1.48925	1.50769	1.52025	1.51305	1.53294	1.53395	1.50439	1.51519	1.51781	1.50437	1.54311	1.50595	1.50451	1.53026	1.51852	1.5357	1.52092	1.5161	1.52507
1887	1.48552	1.47869	1.49704	1.52675	1.52597	1.513	1.50459	1.51448	1.52598	1.52937	1.5082	1.54378	1.52391	1.46714	1.51068	1.50395	1.50884	1.50784	1.50002	1.50039	1.52833	1.51161	1.51676	1.49583	1.5338	1.49191	1.49557	1.51425	1.49934	1.49979	1.48781	1.506	1.51953	1.51144	1.5313	1.53224	1.5011	1.51311	1.51432	1.50261	1.54045	1.50458	1.50211	1.52835	1.51714	1.53406	1.51795	1.5145	1.5233
1885.62	1.4834	1.47751	1.49476	1.52556	1.52448	1.51038	1.50219	1.51241	1.52506	1.52744	1.50733	1.54211	1.52253	1.46409	1.50961	1.50163	1.50839	1.50626	1.49778	1.49853	1.52675	1.5101	1.51537	1.49398	1.53297	1.49111	1.49353	1.51272	1.49709	1.49731	1.48659	1.50478	1.51927	1.51035	1.53009	1.53104	1.49853	1.51172	1.51151	1.50158	1.53838	1.5034	1.50046	1.52677	1.51605	1.53307	1.51551	1.51349	1.5222
1884.25	1.48091	1.47595	1.49207	1.52449	1.52282	1.50769	1.4996	1.51041	1.52413	1.52563	1.50616	1.54032	1.52086	1.46073	1.50806	1.49851	1.50785	1.505	1.49518	1.49662	1.52493	1.5081	1.51338	1.49196	1.53175	1.49029	1.49125	1.51076	1.49465	1.495	1.4849	1.50334	1.51866	1.50951	1.52901	1.52953	1.49558	1.51017	1.50798	1.50012	1.53604	1.50195	1.49885	1.52536	1.51486	1.53157	1.51271	1.51226	1.52078
1882.89	1.47533	1.47204	1.48646	1.52101	1.51874	1.50261	1.49437	1.50565	1.52023	1.52099	1.50232	1.53598	1.51665	1.45423	1.50362	1.49263	1.5041	1.50044	1.48993	1.49154	1.52024	1.50276	1.50861	1.48694	1.52728	1.48632	1.48551	1.50564	1.48889	1.48948	1.48013	1.49866	1.51496	1.50525	1.5242	1.5248	1.48872	1.50517	1.50077	1.4948	1.53006	1.49728	1.49327	1.52036	1.51026	1.52644	1.50628	1.50752	1.51578
1881.52	1.47151	1.46927	1.48222	1.5186	1.51578	1.499	1.49022	1.50261	1.51817	1.51747	1.49954	1.53279	1.51374	1.44942	1.50069	1.48844	1.50169	1.4971	1.48615	1.4879	1.51712	1.4993	1.50564	1.48336	1.52419	1.48395	1.48137	1.50228	1.48471	1.48539	1.47709	1.49587	1.51275	1.50278	1.52141	1.52187	1.48352	1.50166	1.49535	1.4915	1.52576	1.49475	1.48958	1.51714	1.50747	1.52315	1.50207	1.50485	1.51263
1880.15	1.4676	1.46654	1.47794	1.5162	1.51281	1.49515	1.48575	1.4993	1.51595	1.51388	1.49667	1.52952	1.51075	1.44439	1.49777	1.48415	1.4994	1.49406	1.48251	1.4842	1.5137	1.49548	1.5024	1.4798	1.52102	1.48145	1.47735	1.49894	1.4807	1.48125	1.47403	1.49311	1.51044	1.50036	1.51852	1.51865	1.47845	1.49793	1.49005	1.4881	1.52116	1.49197	1.48568	1.51377	1.50459	1.51996	1.49747	1.50204	1.50946
1878.79	1.46457	1.46492	1.47464	1.51449	1.51099	1.49189	1.48242	1.49665	1.5147	1.51105	1.49509	1.52748	1.50889	1.44029	1.49571	1.48105	1.49814	1.4921	1.47972	1.48129	1.51099	1.49326	1.50015	1.4776	1.51912	1.48006	1.47435	1.49674	1.47751	1.47804	1.47189	1.49137	1.50943	1.49892	1.51633	1.51668	1.47442	1.49579	1.48569	1.48599	1.51784	1.4902	1.48315	1.51202	1.50293	1.51783	1.49413	1.50043	1.50763
1877.43	1.46484	1.46628	1.4743	1.51588	1.51211	1.49177	1.48224	1.49765	1.51678	1.51144	1.49675	1.52855	1.5102	1.43974	1.49722	1.48101	1.50022	1.4933	1.47996	1.4818	1.51181	1.49438	1.50174	1.47883	1.52086	1.48244	1.47504	1.49796	1.478	1.4788	1.47361	1.49336	1.51217	1.5014	1.51811	1.51841	1.47449	1.49766	1.48505	1.48792	1.51864	1.49246	1.48461	1.51418	1.50535	1.51961	1.49493	1.50317	1.51032
1876.07	1.46088	1.46363	1.47017	1.51384	1.5091	1.48775	1.47825	1.49432	1.51432	1.50788	1.49403	1.52494	1.50709	1.43503	1.49451	1.47659	1.49815	1.49025	1.47577	1.47832	1.50856	1.49097	1.4985	1.47534	1.51785	1.48039	1.47143	1.49451	1.47389	1.47488	1.4706	1.49049	1.51002	1.49918	1.51519	1.51536	1.46927	1.49419	1.4796	1.48498	1.51409	1.48957	1.48082	1.5109	1.50229	1.51607	1.49016	1.49999	1.50729
1874.72	1.45888	1.4638	1.46847	1.51366	1.50788	1.48602	1.47639	1.49298	1.51442	1.50664	1.49352	1.52376	1.50657	1.43239	1.49401	1.47456	1.4983	1.48943	1.47417	1.4768	1.5077	1.49016	1.49763	1.47446	1.5175	1.48038	1.47006	1.49368	1.47235	1.47331	1.47034	1.4904	1.51069	1.49927	1.51514	1.5154	1.46693	1.4935	1.47677	1.48471	1.51247	1.48957	1.48004	1.51074	1.50244	1.51604	1.48864	1.50024	1.50707
1873.36	1.45872	1.46487	1.46766	1.51472	1.50837	1.4856	1.47565	1.49358	1.51559	1.50691	1.49458	1.52403	1.50753	1.43131	1.49528	1.47341	1.50015	1.49068	1.47431	1.47713	1.50808	1.49079	1.49856	1.47525	1.51865	1.48264	1.47059	1.49445	1.47214	1.47374	1.47199	1.49187	1.51329	1.5015	1.51687	1.51742	1.4664	1.49457	1.47558	1.48633	1.51313	1.49165	1.48204	1.51257	1.5048	1.51774	1.48892	1.50245	1.5088
1872.01	1.45559	1.46256	1.46385	1.51303	1.50579	1.48201	1.47194	1.49099	1.51375	1.50387	1.49243	1.52128	1.50486	1.42709	1.49305	1.4692	1.49886	1.48809	1.47114	1.47415	1.50492	1.48801	1.49582	1.47206	1.5162	1.48105	1.46722	1.49167	1.46834	1.47036	1.46942	1.48964	1.5117	1.49978	1.51452	1.51484	1.46181	1.49169	1.47084	1.48389	1.50937	1.48939	1.47896	1.51005	1.50233	1.51493	1.48513	1.50028	1.50627
1870.66	1.45197	1.46007	1.4597	1.51014	1.50269	1.47782	1.46799	1.48765	1.51132	1.49998	1.48994	1.51763	1.50187	1.42193	1.49021	1.46488	1.49671	1.4848	1.46684	1.47055	1.50135	1.48468	1.49288	1.46815	1.51324	1.4785	1.46307	1.48824	1.46436	1.46648	1.46625	1.48689	1.50939	1.49706	1.51163	1.5118	1.45625	1.48815	1.46539	1.48074	1.5043	1.48637	1.47505	1.50684	1.49903	1.51093	1.48052	1.49731	1.5033
1869.31	1.4465	1.4554	1.45351	1.50544	1.49785	1.47168	1.46205	1.4824	1.50669	1.49422	1.48533	1.51196	1.49687	1.41472	1.48544	1.4589	1.49228	1.47959	1.46068	1.46463	1.49567	1.47927	1.48773	1.46299	1.50798	1.47382	1.45686	1.48248	1.45781	1.46037	1.46105	1.48186	1.50414	1.49209	1.50632	1.50683	1.44896	1.48219	1.45689	1.47475	1.49751	1.48086	1.46856	1.5013	1.49377	1.5047	1.47323	1.49142	1.49789
1867.96	1.44432	1.45409	1.45098	1.50466	1.49618	1.4691	1.45957	1.48085	1.50587	1.49207	1.48411	1.50977	1.49557	1.41195	1.48433	1.45612	1.49135	1.47831	1.45829	1.46264	1.4938	1.47779	1.48621	1.46125	1.50623	1.47325	1.45502	1.48109	1.45522	1.45817	1.45974	1.48061	1.50364	1.49145	1.50535	1.50583	1.44589	1.48019	1.45323	1.47334	1.49515	1.48018	1.46665	1.50026	1.49274	1.50302	1.47068	1.49042	1.49662
1866.62	1.43536	1.44627	1.44159	1.49675	1.48765	1.45928	1.45002	1.47207	1.49772	1.48248	1.47519	1.50021	1.48646	1.40149	1.47523	1.44519	1.48308	1.46903	1.44819	1.45256	1.48359	1.46763	1.47618	1.45104	1.49625	1.46419	1.44457	1.47114	1.4444	1.44744	1.4497	1.4702	1.49438	1.48189	1.49551	1.49539	1.43347	1.46912	1.44064	1.46274	1.48299	1.46979	1.45558	1.48927	1.48236	1.4913	1.45846	1.47942	1.48551
1865.28	1.43183	1.44409	1.43767	1.49408	1.48471	1.45506	1.4461	1.46875	1.49543	1.47898	1.47241	1.49644	1.48327	1.39693	1.47232	1.44103	1.48101	1.4658	1.44438	1.44877	1.47999	1.46436	1.47275	1.44789	1.49312	1.46183	1.44081	1.46764	1.4405	1.4437	1.44671	1.46729	1.49178	1.47966	1.49273	1.49249	1.42839	1.46595	1.43525	1.45937	1.47868	1.46668	1.45193	1.48605	1.47946	1.48754	1.45416	1.47628	1.48258
1863.93	1.42941	1.44253	1.43417	1.49211	1.48255	1.45179	1.44312	1.46602	1.49372	1.47607	1.47075	1.49358	1.481	1.39326	1.47035	1.43787	1.47962	1.46348	1.44122	1.44623	1.47761	1.46244	1.47053	1.44556	1.49089	1.46038	1.43797	1.46526	1.43761	1.44107	1.44488	1.46555	1.49012	1.47807	1.49093	1.49045	1.42455	1.4634	1.43086	1.45708	1.47538	1.46482	1.44929	1.48416	1.47744	1.48491	1.45102	1.47426	1.48023
1862.6	1.42518	1.43894	1.42929	1.48856	1.47878	1.44708	1.43852	1.46224	1.49025	1.47126	1.46695	1.48905	1.47701	1.38762	1.46623	1.43232	1.47626	1.45927	1.43619	1.44155	1.47312	1.45804	1.4664	1.44083	1.48631	1.45677	1.43245	1.46074	1.43241	1.43609	1.44069	1.46122	1.48615	1.47392	1.48676	1.48653	1.41815	1.45842	1.42427	1.4526	1.46983	1.46038	1.44406	1.4797	1.47298	1.4797	1.44517	1.46924	1.47541
1861.26	1.4257	1.44049	1.42961	1.48984	1.48016	1.44723	1.43901	1.46331	1.49207	1.47188	1.46837	1.49006	1.47829	1.38781	1.46782	1.43252	1.47843	1.46058	1.43689	1.44261	1.47392	1.45924	1.46787	1.44212	1.48788	1.45897	1.43336	1.46234	1.43335	1.43739	1.44235	1.46303	1.48838	1.47637	1.4888	1.48867	1.41836	1.46013	1.42445	1.45443	1.47127	1.46279	1.44552	1.48175	1.47523	1.48148	1.44599	1.47153	1.47796
1859.92	1.42565	1.44093	1.4287	1.49036	1.4802	1.44653	1.43857	1.46315	1.49242	1.47162	1.46871	1.48969	1.47838	1.38679	1.46849	1.43184	1.47941	1.46098	1.43666	1.44251	1.4737	1.45937	1.46791	1.44265	1.48822	1.45979	1.43382	1.46268	1.43327	1.43777	1.44294	1.46369	1.48949	1.47773	1.48988	1.4894	1.41749	1.46037	1.42347	1.45515	1.47073	1.46382	1.44576	1.48257	1.47612	1.48167	1.44588	1.47271	1.47902
1858.59	1.41998	1.43594	1.42273	1.48529	1.47447	1.44029	1.43268	1.45746	1.48719	1.46554	1.46307	1.48324	1.47262	1.37983	1.46282	1.42492	1.47402	1.45507	1.43041	1.43619	1.46721	1.4532	1.46166	1.43622	1.48206	1.45418	1.42696	1.456	1.42633	1.43096	1.43683	1.45742	1.48349	1.47203	1.4841	1.48311	1.40969	1.45365	1.41519	1.44875	1.46299	1.45725	1.43885	1.47608	1.46966	1.47412	1.43828	1.46589	1.47212
1857.26	1.41922	1.43635	1.42195	1.48533	1.47429	1.43943	1.43227	1.4574	1.48769	1.46484	1.46309	1.48261	1.47254	1.37857	1.46274	1.4238	1.47479	1.45514	1.4298	1.43592	1.46679	1.45299	1.46161	1.43595	1.48251	1.45476	1.42624	1.45576	1.42542	1.43048	1.43713	1.45792	1.48405	1.47274	1.48443	1.48364	1.4086	1.45369	1.41374	1.44888	1.46252	1.4575	1.4388	1.47668	1.47024	1.47406	1.43807	1.46634	1.47285
1855.93	1.4162	1.4339	1.41847	1.48281	1.47181	1.43604	1.42885	1.45452	1.48531	1.46132	1.46027	1.479	1.46983	1.37472	1.45988	1.42044	1.47257	1.45224	1.42605	1.43281	1.46345	1.45001	1.45836	1.43283	1.4794	1.45224	1.42297	1.45256	1.42155	1.42713	1.43421	1.45528	1.48117	1.47001	1.48129	1.48068	1.4044	1.44994	1.40913	1.44551	1.45849	1.45437	1.43521	1.47338	1.46733	1.47033	1.43441	1.4631	1.4697
1854.6	1.41579	1.43396	1.41767	1.48305	1.47158	1.43511	1.42805	1.45414	1.48551	1.46079	1.46017	1.47857	1.46986	1.37364	1.46013	1.41946	1.47259	1.45188	1.42517	1.43213	1.4631	1.45022	1.45839	1.43287	1.47915	1.45277	1.42254	1.45267	1.42129	1.42682	1.43414	1.45577	1.48158	1.47065	1.48192	1.48125	1.4034	1.45006	1.40814	1.44547	1.45808	1.45494	1.43504	1.47359	1.46758	1.47011	1.43355	1.46337	1.46998
1853.28	1.4149	1.43345	1.41642	1.48238	1.47074	1.43396	1.42693	1.45318	1.4847	1.45953	1.45988	1.47742	1.46891	1.37209	1.45956	1.418	1.47217	1.45107	1.42364	1.43121	1.46198	1.44944	1.45764	1.43203	1.47773	1.45256	1.42148	1.45185	1.42036	1.42562	1.43369	1.45497	1.4815	1.4703	1.48181	1.48066	1.4018	1.4493	1.40649	1.44469	1.45663	1.45448	1.43415	1.47315	1.46736	1.46906	1.43227	1.46267	1.46936
1851.95	1.40943	1.4288	1.41098	1.47719	1.46544	1.42804	1.42141	1.44795	1.4796	1.45371	1.45479	1.47135	1.46358	1.36582	1.45418	1.41213	1.46719	1.44519	1.41761	1.42529	1.45602	1.44335	1.45167	1.42604	1.47184	1.44702	1.41518	1.4458	1.41397	1.41937	1.42791	1.44898	1.47534	1.46428	1.47576	1.47461	1.39456	1.44276	1.39888	1.43831	1.44961	1.44839	1.4272	1.46684	1.46115	1.46216	1.42512	1.45616	1.46266
1850.63	1.40823	1.4283	1.40941	1.47649	1.4644	1.42661	1.42016	1.44691	1.47922	1.45252	1.45395	1.46968	1.46271	1.36435	1.45353	1.41039	1.46675	1.44468	1.41671	1.42431	1.45487	1.44219	1.45071	1.42501	1.47125	1.44634	1.41415	1.44468	1.41267	1.41824	1.42718	1.44819	1.47457	1.46351	1.47511	1.4741	1.39283	1.44177	1.39689	1.43761	1.44831	1.44743	1.42622	1.46606	1.4606	1.46098	1.42378	1.45546	1.46195
1849.31	1.41038	1.43071	1.41112	1.47905	1.46692	1.42855	1.42226	1.44922	1.48205	1.45469	1.45646	1.47162	1.46511	1.36635	1.45651	1.41246	1.46944	1.44761	1.41925	1.42682	1.45737	1.44498	1.45355	1.4278	1.47456	1.44941	1.4169	1.44754	1.4154	1.42105	1.43024	1.45141	1.47822	1.46717	1.47888	1.47772	1.39517	1.44509	1.39923	1.44123	1.45158	1.45089	1.42942	1.46979	1.4644	1.46453	1.42674	1.45934	1.46573
1847.99	1.41492	1.4352	1.41487	1.48372	1.4715	1.43274	1.4265	1.45396	1.48681	1.4591	1.46145	1.47628	1.46977	1.37081	1.46155	1.41705	1.47458	1.45241	1.42365	1.43159	1.4625	1.45001	1.45896	1.43304	1.47995	1.45539	1.42234	1.45294	1.4206	1.4268	1.43614	1.45738	1.48453	1.47378	1.48505	1.48384	1.40054	1.45106	1.40461	1.44744	1.45757	1.45741	1.4356	1.47616	1.47074	1.47095	1.43259	1.46625	1.47239
1846.68	1.40911	1.42952	1.40848	1.47794	1.46594	1.42663	1.42035	1.4481	1.48066	1.4527	1.4556	1.47004	1.46349	1.36435	1.45492	1.41032	1.46858	1.44571	1.4168	1.42508	1.45556	1.44335	1.45209	1.42626	1.47261	1.44868	1.41551	1.44596	1.4135	1.41977	1.42952	1.45039	1.47752	1.46688	1.47768	1.47634	1.39277	1.44335	1.39669	1.4397	1.4493	1.45001	1.42804	1.46848	1.4629	1.46263	1.42445	1.45799	1.46477
1845.36	1.40286	1.42376	1.40216	1.47192	1.45965	1.41976	1.41388	1.44156	1.4745	1.44586	1.44907	1.46328	1.45704	1.35705	1.44832	1.40325	1.46217	1.43879	1.40984	1.41824	1.44806	1.43621	1.44491	1.41923	1.46521	1.44165	1.4078	1.43847	1.40577	1.41215	1.42216	1.44296	1.47018	1.45946	1.47038	1.46844	1.3844	1.4353	1.38806	1.43174	1.4409	1.44204	1.41969	1.46043	1.45501	1.45414	1.41585	1.44977	1.45631
1844.05	1.40221	1.42372	1.40143	1.47173	1.459	1.41895	1.41321	1.44096	1.4744	1.44515	1.44855	1.46252	1.45654	1.35616	1.44814	1.40233	1.46212	1.43839	1.4092	1.41758	1.44761	1.43571	1.44466	1.41875	1.4647	1.4417	1.40699	1.43779	1.40498	1.41172	1.42177	1.44249	1.46981	1.45921	1.4702	1.46825	1.38362	1.43489	1.38698	1.43123	1.44033	1.44189	1.41914	1.46018	1.45486	1.45369	1.41513	1.44971	1.4559
1842.74	1.40607	1.42828	1.40551	1.47589	1.46332	1.42299	1.41734	1.44513	1.47879	1.44949	1.45336	1.46671	1.4611	1.36029	1.45305	1.40668	1.46726	1.44349	1.41383	1.4222	1.45245	1.44067	1.44968	1.42368	1.46999	1.44733	1.41209	1.44328	1.41013	1.41692	1.42729	1.44799	1.47565	1.46538	1.47589	1.47415	1.38888	1.4407	1.39233	1.43723	1.44612	1.44803	1.42495	1.46652	1.46091	1.45978	1.42118	1.4558	1.46263
1841.43	1.40691	1.42925	1.40613	1.47664	1.46441	1.42374	1.41814	1.44602	1.47977	1.45051	1.45437	1.46755	1.46227	1.361	1.45421	1.40725	1.46813	1.44442	1.41464	1.42341	1.45321	1.44167	1.45065	1.4247	1.47111	1.44852	1.41332	1.44459	1.41131	1.418	1.42856	1.44946	1.47713	1.46682	1.47732	1.47545	1.3898	1.442	1.39333	1.43861	1.44712	1.44966	1.42625	1.46799	1.46239	1.46106	1.42249	1.45724	1.46452
1840.12	1.40445	1.4268	1.40335	1.47424	1.46164	1.42077	1.41545	1.44353	1.47722	1.44788	1.45137	1.46468	1.4595	1.35792	1.4515	1.40433	1.46538	1.44151	1.41157	1.42024	1.45012	1.43873	1.4476	1.42169	1.46793	1.44555	1.40996	1.44134	1.40818	1.41481	1.42538	1.44657	1.47376	1.46378	1.47421	1.47217	1.38608	1.43863	1.38957	1.4353	1.44352	1.44634	1.42289	1.4644	1.45923	1.45755	1.41873	1.45372	1.46103
1838.82	1.4034	1.42577	1.40227	1.47349	1.46088	1.41983	1.41441	1.44253	1.47645	1.4469	1.45071	1.46326	1.45866	1.3569	1.45068	1.40309	1.46485	1.44043	1.41081	1.41937	1.44917	1.43807	1.44674	1.42098	1.46682	1.44476	1.40883	1.44015	1.4069	1.41374	1.42447	1.44594	1.47282	1.46297	1.47362	1.47155	1.38469	1.43751	1.38813	1.43426	1.44235	1.44523	1.42169	1.46329	1.45822	1.45622	1.41755	1.45273	1.45975
1837.51	1.40551	1.428	1.40383	1.47579	1.46334	1.42186	1.41648	1.44456	1.47887	1.44865	1.45339	1.46522	1.46096	1.35918	1.45287	1.40511	1.46746	1.44283	1.41322	1.42211	1.45181	1.4407	1.44937	1.4238	1.46965	1.44761	1.41144	1.44285	1.40942	1.41626	1.42727	1.44886	1.4758	1.46588	1.47685	1.47469	1.3872	1.4406	1.39065	1.4374	1.44521	1.4483	1.42478	1.4667	1.46153	1.45921	1.42045	1.45599	1.46317
1836.21	1.40524	1.42787	1.40333	1.47514	1.46258	1.42105	1.41603	1.44416	1.47839	1.4479	1.45274	1.46466	1.46017	1.3584	1.45219	1.40428	1.46697	1.44213	1.41237	1.42144	1.45105	1.43997	1.44885	1.42281	1.46877	1.44727	1.41092	1.44215	1.40883	1.41561	1.42701	1.4481	1.4752	1.46524	1.47597	1.47452	1.38636	1.4398	1.38978	1.43685	1.44435	1.44759	1.42415	1.46614	1.46086	1.45807	1.41959	1.45549	1.46269
1834.91	1.40122	1.42398	1.39962	1.47129	1.45845	1.417	1.4119	1.44033	1.47431	1.44377	1.44862	1.46076	1.45605	1.35393	1.4482	1.39979	1.46281	1.43744	1.4078	1.41681	1.44647	1.43541	1.44415	1.41813	1.46405	1.44291	1.40628	1.43711	1.40401	1.41111	1.4223	1.44293	1.47047	1.46037	1.47106	1.46941	1.38115	1.43463	1.38447	1.43158	1.43902	1.44264	1.41878	1.46102	1.45558	1.45257	1.41411	1.45007	1.4571
1833.62	1.39815	1.42114	1.3965	1.46862	1.45537	1.41371	1.40877	1.43721	1.47128	1.44066	1.4457	1.45764	1.4532	1.35089	1.44497	1.39639	1.4597	1.43426	1.40437	1.41337	1.44325	1.43222	1.44076	1.41491	1.46053	1.43951	1.4028	1.43368	1.40042	1.4075	1.41863	1.43931	1.46701	1.45701	1.46778	1.46558	1.3775	1.43076	1.3805	1.42769	1.43534	1.43889	1.41478	1.45714	1.45228	1.44895	1.40987	1.44601	1.45307
1832.32	1.39953	1.42284	1.39777	1.4701	1.45723	1.41521	1.41019	1.4386	1.473	1.44221	1.44746	1.45894	1.45484	1.35243	1.44676	1.39834	1.46171	1.43654	1.40603	1.41512	1.44486	1.4341	1.44291	1.41671	1.46254	1.44134	1.40488	1.43607	1.40229	1.40934	1.42056	1.44149	1.46939	1.45945	1.4701	1.46816	1.3796	1.43306	1.38267	1.43	1.43759	1.44126	1.41698	1.4593	1.4546	1.451	1.41221	1.44863	1.4555
1831.03	1.40072	1.42355	1.39881	1.4713	1.45853	1.4162	1.41116	1.43966	1.47432	1.4435	1.44839	1.45994	1.45586	1.3534	1.44784	1.39942	1.46302	1.43801	1.4072	1.41623	1.44579	1.4355	1.44416	1.41799	1.4641	1.44273	1.40606	1.43749	1.40359	1.41053	1.42186	1.44308	1.47079	1.4611	1.47149	1.46998	1.38071	1.43465	1.38398	1.43133	1.4385	1.4426	1.41847	1.46104	1.45569	1.45232	1.41361	1.45013	1.45693
1829.73	1.39995	1.42293	1.39768	1.47056	1.45773	1.41528	1.41022	1.43871	1.47342	1.44257	1.44749	1.4591	1.45477	1.35232	1.44701	1.39816	1.46193	1.43688	1.40607	1.41534	1.44483	1.43466	1.44294	1.41715	1.46312	1.44168	1.40479	1.43618	1.40237	1.40922	1.42095	1.44203	1.46969	1.4601	1.47015	1.46865	1.37942	1.43344	1.38228	1.43021	1.43706	1.44128	1.41732	1.45994	1.45448	1.45114	1.41226	1.44882	1.45568
1828.44	1.39836	1.42158	1.39601	1.46873	1.45608	1.41365	1.40863	1.43713	1.47191	1.44087	1.44595	1.45753	1.45325	1.35069	1.44563	1.3965	1.46036	1.43497	1.40423	1.41363	1.44313	1.43273	1.44105	1.41548	1.46128	1.43996	1.40277	1.43408	1.40052	1.40746	1.41943	1.44	1.46799	1.45819	1.46836	1.46633	1.37743	1.43148	1.38032	1.42832	1.4351	1.43945	1.41531	1.45778	1.45284	1.44926	1.41029	1.44655	1.45374
1827.16	1.39968	1.4232	1.39732	1.47017	1.45717	1.41495	1.40987	1.43864	1.47358	1.44229	1.44768	1.45884	1.45483	1.35219	1.44711	1.39801	1.46243	1.43658	1.40575	1.41474	1.4449	1.43415	1.44293	1.417	1.46314	1.44184	1.40468	1.43582	1.40246	1.40928	1.42119	1.44187	1.46989	1.46011	1.47049	1.46837	1.37897	1.43364	1.38226	1.43024	1.43717	1.44174	1.41718	1.4596	1.4549	1.45149	1.4124	1.44884	1.45592
1825.87	1.39928	1.42261	1.39662	1.46988	1.45677	1.4144	1.40929	1.43801	1.47266	1.44156	1.44731	1.45808	1.45418	1.3515	1.44639	1.39743	1.46176	1.43606	1.4054	1.41423	1.44442	1.4337	1.44231	1.41597	1.46199	1.44104	1.40423	1.43512	1.40185	1.40862	1.42037	1.44113	1.46893	1.45925	1.46969	1.46763	1.37825	1.43264	1.38165	1.42958	1.43651	1.44087	1.41652	1.45883	1.45399	1.4505	1.41166	1.44803	1.45511
1824.58	1.39489	1.4183	1.3921	1.46549	1.45233	1.41012	1.40482	1.43359	1.46809	1.43684	1.44251	1.45325	1.4497	1.34684	1.44199	1.39253	1.45693	1.43118	1.40037	1.40957	1.43928	1.42851	1.43701	1.41086	1.45687	1.4359	1.39874	1.42977	1.39636	1.40344	1.41483	1.43572	1.46356	1.45376	1.46418	1.46174	1.37247	1.42646	1.37576	1.42388	1.43097	1.43493	1.41082	1.45296	1.44822	1.44441	1.40549	1.4419	1.44881
1823.3	1.39576	1.4194	1.39313	1.46648	1.45327	1.4112	1.40588	1.43497	1.46929	1.43776	1.44349	1.45444	1.45103	1.34821	1.44334	1.39368	1.45807	1.43252	1.40152	1.41063	1.44062	1.42982	1.43839	1.41256	1.45881	1.43741	1.40014	1.43135	1.3977	1.40467	1.41615	1.43744	1.46524	1.45541	1.46575	1.46341	1.37386	1.42808	1.37719	1.42534	1.43258	1.43632	1.4122	1.45454	1.45008	1.44612	1.40724	1.44368	1.45042
1822.02	1.39926	1.42294	1.39669	1.46983	1.45674	1.41454	1.40939	1.43847	1.4731	1.44157	1.44712	1.45824	1.45465	1.35179	1.44705	1.39738	1.46203	1.43648	1.40562	1.41441	1.44438	1.43395	1.44245	1.41665	1.46311	1.4416	1.40449	1.43577	1.40209	1.40886	1.42055	1.44213	1.46977	1.45995	1.47032	1.46828	1.37839	1.43283	1.38177	1.43009	1.43705	1.44101	1.41686	1.4595	1.45528	1.45103	1.41216	1.44886	1.45571
1820.74	1.40062	1.42419	1.39809	1.47116	1.45824	1.41572	1.41088	1.43956	1.47454	1.44307	1.4487	1.45979	1.45599	1.35319	1.44836	1.39894	1.46343	1.43789	1.40717	1.41609	1.44571	1.43542	1.44408	1.41801	1.4645	1.44329	1.40618	1.43737	1.40362	1.41045	1.42236	1.4433	1.4714	1.46135	1.47191	1.46992	1.3803	1.43457	1.38351	1.43197	1.43885	1.44318	1.41903	1.46131	1.45694	1.45278	1.41381	1.45067	1.45785
1819.46	1.39713	1.42049	1.39424	1.46748	1.45472	1.41197	1.40715	1.43585	1.47071	1.43904	1.44473	1.456	1.45199	1.34927	1.44434	1.395	1.45935	1.43365	1.40299	1.41224	1.44162	1.431	1.43966	1.41372	1.45991	1.43884	1.40164	1.43285	1.39888	1.40589	1.41808	1.4383	1.46676	1.45653	1.46721	1.46491	1.37559	1.42967	1.37854	1.42691	1.43388	1.43832	1.41403	1.45588	1.45156	1.44729	1.40855	1.44539	1.45255
1818.19	1.39537	1.41884	1.39253	1.4658	1.45305	1.41046	1.40535	1.43422	1.4688	1.43728	1.44287	1.45411	1.45027	1.34743	1.44244	1.39287	1.45735	1.43148	1.40104	1.41031	1.43969	1.42909	1.4376	1.41196	1.45777	1.43674	1.3994	1.43079	1.39668	1.40389	1.41611	1.43631	1.4649	1.45473	1.46506	1.46256	1.37331	1.4274	1.37605	1.42457	1.43138	1.43579	1.41162	1.45359	1.44904	1.4449	1.40601	1.44301	1.45005
1816.91	1.39591	1.41979	1.39346	1.46681	1.45387	1.41141	1.40633	1.4352	1.46956	1.438	1.44397	1.45484	1.45112	1.34825	1.44336	1.3936	1.45805	1.43236	1.40209	1.41098	1.44069	1.43019	1.43882	1.41293	1.45874	1.43792	1.40043	1.43201	1.39779	1.4048	1.41706	1.43746	1.46599	1.4559	1.46626	1.46374	1.37445	1.42871	1.37732	1.42613	1.43244	1.43691	1.41286	1.4552	1.4502	1.4464	1.40723	1.44423	1.45156
1815.64	1.39663	1.42029	1.39419	1.4676	1.45446	1.41228	1.40722	1.43586	1.47047	1.43875	1.44505	1.45567	1.45194	1.34929	1.44426	1.39468	1.45892	1.43354	1.4029	1.41196	1.44164	1.43111	1.43984	1.41388	1.45965	1.43857	1.40148	1.43291	1.39868	1.40591	1.41799	1.43826	1.46661	1.45671	1.46727	1.46496	1.37553	1.42965	1.3785	1.42743	1.43355	1.43791	1.41399	1.45613	1.45151	1.44727	1.40831	1.44543	1.45255
1814.37	1.39491	1.41841	1.39233	1.46573	1.45266	1.41036	1.40508	1.43369	1.46849	1.43717	1.44279	1.45375	1.44994	1.34754	1.44225	1.39262	1.45702	1.43134	1.40071	1.4101	1.43945	1.42893	1.4376	1.41136	1.45762	1.43628	1.39921	1.43071	1.39657	1.40386	1.41553	1.4358	1.46418	1.45422	1.46458	1.46261	1.37303	1.42686	1.376	1.42491	1.43109	1.43525	1.41139	1.45334	1.44891	1.44452	1.40585	1.44272	1.44962
1813.1	1.39527	1.41889	1.39275	1.466	1.45288	1.41057	1.40548	1.43406	1.46893	1.43765	1.44304	1.45419	1.45024	1.34801	1.4427	1.39293	1.45752	1.4316	1.40128	1.41046	1.4398	1.42952	1.43771	1.4117	1.45806	1.43687	1.39945	1.43102	1.39698	1.40409	1.41594	1.43631	1.46473	1.4548	1.46503	1.46294	1.37334	1.42743	1.37643	1.42531	1.43153	1.43578	1.41187	1.45364	1.44946	1.44523	1.40646	1.44305	1.45014
1811.83	1.39564	1.41929	1.3932	1.46644	1.45312	1.41082	1.40611	1.43454	1.46947	1.43781	1.44359	1.45463	1.45079	1.34858	1.44303	1.39332	1.45798	1.43212	1.40166	1.41082	1.44019	1.42996	1.4383	1.4122	1.45833	1.43709	1.40004	1.43125	1.39751	1.40444	1.41645	1.43698	1.4653	1.45511	1.46561	1.46361	1.37378	1.42822	1.37702	1.42584	1.43225	1.43653	1.41263	1.45425	1.45011	1.44613	1.407	1.44351	1.45092
1810.57	1.395	1.41871	1.39263	1.46596	1.4526	1.41021	1.40533	1.43411	1.46887	1.43716	1.44312	1.45395	1.45022	1.34803	1.4424	1.39284	1.45716	1.43158	1.40094	1.41028	1.43961	1.42939	1.43788	1.41163	1.45762	1.4363	1.39965	1.43064	1.39669	1.40372	1.41572	1.4364	1.46463	1.45425	1.46475	1.46284	1.37318	1.42763	1.37643	1.42505	1.4317	1.43595	1.41214	1.45359	1.44938	1.44542	1.40613	1.44269	1.45023
1809.3	1.39407	1.41764	1.39154	1.46482	1.45147	1.40916	1.4043	1.43307	1.46769	1.43612	1.442	1.45312	1.4491	1.34679	1.44135	1.39167	1.45598	1.43043	1.39958	1.40914	1.43839	1.42834	1.43657	1.4106	1.4564	1.43511	1.39829	1.42924	1.39545	1.40257	1.41439	1.43504	1.46338	1.45316	1.46347	1.46121	1.37186	1.42621	1.37508	1.42375	1.43003	1.43471	1.41032	1.45196	1.44793	1.44352	1.40461	1.44114	1.44857
1808.04	1.39435	1.41805	1.39159	1.4652	1.45198	1.40944	1.40473	1.43339	1.46806	1.43665	1.44231	1.45363	1.44952	1.34712	1.44197	1.39213	1.4564	1.43074	1.40014	1.40927	1.43899	1.42867	1.43688	1.41107	1.45683	1.43566	1.39864	1.42948	1.39576	1.40315	1.41497	1.43558	1.46368	1.45354	1.46401	1.46143	1.37222	1.4265	1.37552	1.42404	1.43052	1.43518	1.41037	1.45224	1.44813	1.44399	1.40503	1.44175	1.44887
1806.78	1.39515	1.41882	1.39234	1.46591	1.453	1.41019	1.40568	1.43435	1.46872	1.43765	1.44336	1.45435	1.45042	1.34811	1.4428	1.39314	1.45724	1.43172	1.40097	1.41	1.43993	1.4297	1.43772	1.41194	1.4579	1.43657	1.39967	1.43059	1.39688	1.40403	1.41607	1.43659	1.46463	1.45459	1.46501	1.46263	1.37334	1.42763	1.37669	1.42501	1.43185	1.43602	1.41152	1.45333	1.44921	1.44517	1.40613	1.44294	1.45008
1805.52	1.39488	1.41855	1.39229	1.46531	1.45257	1.40983	1.4053	1.43377	1.46828	1.43724	1.44308	1.45388	1.45002	1.34788	1.44219	1.39288	1.45678	1.4313	1.40054	1.40972	1.43953	1.42909	1.43734	1.41138	1.4575	1.43607	1.39949	1.4304	1.3964	1.40355	1.41546	1.43602	1.46423	1.45388	1.46459	1.46208	1.37304	1.42706	1.37634	1.42464	1.43128	1.43535	1.41109	1.45267	1.44872	1.44462	1.40571	1.44236	1.44982
1804.27	1.39423	1.41781	1.39149	1.46462	1.45159	1.40913	1.40425	1.43287	1.4676	1.43636	1.4422	1.45292	1.44918	1.34699	1.4413	1.39192	1.45573	1.43033	1.39978	1.40903	1.43856	1.42813	1.43651	1.41061	1.45654	1.43493	1.39867	1.42944	1.39526	1.40249	1.41446	1.43495	1.46316	1.4527	1.46354	1.46102	1.37211	1.42588	1.37536	1.42389	1.42993	1.43416	1.41016	1.45176	1.44744	1.44353	1.40463	1.44115	1.44882
1803.01	1.39473	1.41835	1.39181	1.4653	1.45218	1.40978	1.40486	1.43345	1.46807	1.43696	1.44279	1.45353	1.44978	1.34759	1.44216	1.39231	1.45616	1.43106	1.40059	1.40962	1.43949	1.4288	1.43702	1.41124	1.45731	1.43541	1.39925	1.43003	1.39621	1.40291	1.41518	1.43579	1.46378	1.45351	1.46414	1.46168	1.37303	1.42666	1.37613	1.42471	1.431	1.43491	1.41115	1.45265	1.44843	1.44435	1.40549	1.44193	1.44946
1801.76	1.39511	1.41847	1.39233	1.46581	1.45248	1.41008	1.40521	1.43388	1.46828	1.43737	1.44306	1.45403	1.4501	1.34806	1.44263	1.39274	1.4566	1.43144	1.40099	1.40984	1.43999	1.429	1.43745	1.41135	1.45785	1.43604	1.39967	1.43041	1.39674	1.40332	1.4155	1.43633	1.46433	1.45409	1.46457	1.46222	1.37355	1.42716	1.37671	1.42511	1.4317	1.43548	1.41176	1.45303	1.4492	1.44488	1.40588	1.44253	1.45009
1800.51	1.3948	1.41818	1.39237	1.46563	1.45237	1.40984	1.40516	1.43389	1.46821	1.43757	1.44284	1.45376	1.44988	1.34805	1.44246	1.39273	1.45664	1.43139	1.40081	1.40972	1.43977	1.42901	1.43759	1.41115	1.45769	1.43595	1.39954	1.43019	1.39627	1.40332	1.4154	1.4361	1.46441	1.45398	1.46451	1.46226	1.37317	1.42702	1.37652	1.42513	1.43142	1.43535	1.41143	1.45272	1.44888	1.44476	1.40566	1.44239	1.44987
1799.26	1.39402	1.41765	1.39161	1.46471	1.45141	1.40893	1.4041	1.43321	1.46745	1.43663	1.44197	1.45285	1.44895	1.34724	1.44134	1.3917	1.45569	1.43062	1.39981	1.40853	1.43866	1.4282	1.43654	1.41037	1.45663	1.4347	1.39835	1.4291	1.39509	1.40244	1.4144	1.43471	1.46336	1.45261	1.46322	1.46104	1.37192	1.42569	1.37539	1.42397	1.42987	1.43405	1.41012	1.45162	1.44749	1.44369	1.40437	1.44087	1.44833
1798.01	1.39417	1.4178	1.39147	1.46487	1.45142	1.40904	1.40382	1.433	1.46743	1.43656	1.44177	1.45303	1.44867	1.34717	1.44111	1.39171	1.45548	1.4303	1.39991	1.40821	1.43832	1.4281	1.43633	1.41031	1.45646	1.43471	1.39841	1.4293	1.39537	1.40241	1.41406	1.43461	1.46338	1.45258	1.46301	1.46098	1.37203	1.4256	1.37543	1.42359	1.42984	1.43379	1.41012	1.45142	1.4473	1.44364	1.40425	1.44073	1.44804
1796.77	1.39418	1.41802	1.39144	1.46513	1.45148	1.40907	1.40418	1.43307	1.46776	1.43671	1.44182	1.45309	1.449	1.34722	1.44122	1.39176	1.45561	1.43035	1.4001	1.40864	1.43837	1.42811	1.4363	1.4104	1.45631	1.43465	1.39876	1.42954	1.39563	1.40269	1.41421	1.43493	1.46351	1.45273	1.46345	1.46117	1.37251	1.42584	1.37549	1.42375	1.43022	1.43415	1.41028	1.45132	1.44766	1.44351	1.40445	1.44094	1.44821
1795.52	1.39415	1.41807	1.39145	1.4651	1.45166	1.40908	1.40442	1.43293	1.46787	1.43672	1.44173	1.4531	1.44941	1.34731	1.44156	1.39185	1.45559	1.43039	1.40037	1.40873	1.43867	1.4282	1.43622	1.41047	1.45626	1.4347	1.3987	1.42945	1.39564	1.40261	1.41439	1.435	1.46341	1.453	1.46343	1.46105	1.37258	1.42608	1.37543	1.4239	1.43021	1.43416	1.41027	1.4513	1.44779	1.44362	1.40445	1.44104	1.44814
1794.28	1.39409	1.41785	1.3913	1.46484	1.45181	1.40909	1.40428	1.43269	1.46738	1.43645	1.44176	1.45295	1.44926	1.34713	1.44124	1.39193	1.45547	1.43026	1.40036	1.40867	1.43868	1.42801	1.43633	1.41022	1.45623	1.43484	1.39855	1.42934	1.39546	1.4022	1.41434	1.43479	1.46313	1.45289	1.46319	1.46068	1.37236	1.42582	1.37545	1.42402	1.43011	1.43412	1.41009	1.45104	1.44764	1.44365	1.4044	1.44084	1.44819
1793.04	1.39397	1.41773	1.39121	1.46471	1.45174	1.4092	1.40403	1.43278	1.4673	1.43672	1.44194	1.45293	1.44913	1.34712	1.44091	1.39193	1.45565	1.43037	1.40011	1.40856	1.43875	1.42798	1.43636	1.41001	1.45653	1.4349	1.39876	1.42957	1.39537	1.40217	1.41449	1.43493	1.46338	1.45276	1.46299	1.46078	1.37221	1.42574	1.37571	1.42426	1.43027	1.43416	1.41022	1.45114	1.44759	1.44376	1.40443	1.44065	1.44808
1791.8	1.39369	1.41753	1.39096	1.46467	1.45141	1.40914	1.40357	1.43253	1.46723	1.43659	1.4419	1.4524	1.44898	1.34683	1.44066	1.39141	1.45526	1.42997	1.39969	1.40816	1.43826	1.42777	1.43625	1.40954	1.45615	1.43464	1.39857	1.42895	1.39508	1.402	1.41429	1.43462	1.46319	1.45224	1.46255	1.46054	1.37195	1.42536	1.37531	1.42386	1.42982	1.43369	1.41019	1.45084	1.44731	1.44324	1.40396	1.4403	1.44763
1790.56	1.3936	1.41738	1.39099	1.46456	1.45119	1.40902	1.40349	1.43258	1.46709	1.43637	1.44203	1.45233	1.44892	1.34687	1.44071	1.3914	1.45511	1.42963	1.39976	1.4083	1.43817	1.4278	1.43606	1.40952	1.45587	1.43439	1.39813	1.42869	1.3949	1.40168	1.41413	1.43455	1.463	1.4522	1.46269	1.46048	1.37179	1.42518	1.37507	1.42341	1.42952	1.43361	1.40998	1.45051	1.4471	1.44308	1.40388	1.44033	1.44766
1789.33	1.39342	1.41701	1.39076	1.46445	1.45095	1.40863	1.40345	1.43236	1.46673	1.43619	1.44158	1.45214	1.44857	1.34689	1.44057	1.39119	1.45481	1.42955	1.39942	1.40804	1.43795	1.42762	1.43561	1.40962	1.45556	1.43414	1.39774	1.42854	1.3946	1.40138	1.41375	1.43421	1.46267	1.45206	1.46251	1.46009	1.37144	1.42501	1.37475	1.42292	1.42914	1.43349	1.40972	1.45039	1.44672	1.443	1.40351	1.44056	1.44751
1788.09	1.39349	1.41688	1.39085	1.46442	1.45124	1.40858	1.40338	1.4323	1.46673	1.43609	1.44128	1.4521	1.44849	1.34688	1.44063	1.39103	1.45457	1.42984	1.39916	1.40794	1.43816	1.4277	1.43581	1.40962	1.45565	1.43433	1.39796	1.42854	1.39484	1.40153	1.41379	1.43401	1.46272	1.4522	1.46256	1.4601	1.37128	1.42488	1.37464	1.42305	1.42926	1.43337	1.4097	1.4504	1.44684	1.44308	1.40358	1.44054	1.44769
1786.86	1.39358	1.4169	1.39074	1.46433	1.45121	1.40843	1.40304	1.43219	1.46699	1.43588	1.44108	1.45203	1.4483	1.34677	1.44073	1.39099	1.45434	1.42966	1.39893	1.40807	1.43814	1.42728	1.43561	1.40934	1.45568	1.43429	1.3981	1.42844	1.39464	1.40148	1.41382	1.43421	1.46275	1.45223	1.46258	1.46004	1.37113	1.42484	1.37459	1.42324	1.42917	1.43335	1.40952	1.45042	1.44684	1.4427	1.40367	1.44041	1.44759
1785.63	1.39336	1.41691	1.39064	1.46427	1.4512	1.40823	1.40315	1.43228	1.46679	1.4358	1.44111	1.45192	1.44832	1.34661	1.44061	1.39082	1.45457	1.42952	1.39889	1.40809	1.4381	1.42714	1.43538	1.40937	1.45581	1.43422	1.39788	1.42841	1.39448	1.40152	1.41384	1.43427	1.46278	1.45218	1.46256	1.45997	1.3711	1.42504	1.37447	1.42311	1.42919	1.43339	1.40955	1.45014	1.44688	1.44286	1.40356	1.44042	1.44788
1784.4	1.39294	1.41685	1.39033	1.46403	1.45092	1.40784	1.40304	1.43197	1.46622	1.43551	1.44103	1.45168	1.44822	1.34605	1.44026	1.39047	1.45463	1.42907	1.39879	1.4074	1.43765	1.427	1.43516	1.40918	1.45575	1.43406	1.39736	1.42817	1.39409	1.40107	1.41351	1.43377	1.46242	1.45157	1.4623	1.45971	1.37062	1.42463	1.37399	1.42292	1.42861	1.43289	1.40896	1.45012	1.44662	1.44234	1.40302	1.44011	1.44745
1783.17	1.39269	1.41663	1.38989	1.46376	1.45029	1.40759	1.40255	1.43156	1.46583	1.43519	1.44069	1.45132	1.448	1.34573	1.44008	1.38996	1.45436	1.42866	1.39849	1.40695	1.43733	1.42669	1.43461	1.40881	1.45528	1.4337	1.39711	1.42772	1.39354	1.40075	1.41307	1.43318	1.4618	1.45117	1.46172	1.45943	1.36994	1.42392	1.37346	1.42246	1.42796	1.43245	1.40857	1.44962	1.44586	1.44175	1.40243	1.43961	1.44697
1781.95	1.39271	1.41616	1.38935	1.46341	1.45001	1.4072	1.40229	1.43142	1.46549	1.43487	1.44054	1.45108	1.44784	1.34559	1.44008	1.38954	1.45409	1.42854	1.398	1.40698	1.43684	1.42626	1.43445	1.40849	1.45486	1.43337	1.39718	1.42715	1.39342	1.40043	1.4129	1.4331	1.4615	1.45109	1.46172	1.45923	1.36961	1.42374	1.37312	1.42221	1.42775	1.43247	1.40864	1.44913	1.44574	1.44155	1.4022	1.43927	1.44662
1780.72	1.39225	1.41597	1.3891	1.46313	1.44996	1.40673	1.40196	1.43105	1.46552	1.43452	1.44033	1.45057	1.4475	1.34528	1.43985	1.3894	1.45372	1.42832	1.39755	1.40677	1.43661	1.42608	1.43437	1.40826	1.45473	1.43314	1.39674	1.42687	1.39299	1.40007	1.41297	1.43288	1.46143	1.45099	1.46176	1.45936	1.36946	1.4236	1.37276	1.42217	1.42757	1.43249	1.40823	1.44902	1.44577	1.44151	1.40177	1.4389	1.44643
1779.5	1.39167	1.41587	1.38858	1.46296	1.4497	1.40636	1.40148	1.43055	1.46542	1.43393	1.43993	1.45	1.44726	1.3449	1.4394	1.38892	1.45335	1.42801	1.39711	1.4062	1.43596	1.42594	1.43395	1.40793	1.45449	1.43302	1.39593	1.4268	1.39216	1.39973	1.41246	1.4325	1.46139	1.45067	1.46158	1.45889	1.36886	1.42327	1.37209	1.42191	1.42719	1.43213	1.40765	1.44866	1.44527	1.4409	1.40131	1.43846	1.44636
1778.28	1.39139	1.41584	1.38807	1.46298	1.44944	1.40625	1.40135	1.43037	1.46515	1.43363	1.43959	1.44984	1.44688	1.34459	1.43938	1.3884	1.45333	1.42789	1.39686	1.40575	1.43553	1.42572	1.43362	1.40751	1.45385	1.43291	1.39572	1.42656	1.39183	1.39938	1.41191	1.4326	1.46144	1.45059	1.46139	1.45856	1.36848	1.42283	1.3719	1.42156	1.4268	1.4318	1.40754	1.44825	1.44532	1.4405	1.40112	1.43845	1.44602
1777.06	1.39114	1.41544	1.38756	1.46273	1.44896	1.40572	1.40094	1.43025	1.46457	1.43339	1.43917	1.44921	1.44648	1.34401	1.43891	1.38783	1.45296	1.42727	1.39652	1.40539	1.43517	1.42526	1.4334	1.40686	1.45326	1.43246	1.39555	1.42592	1.39159	1.39891	1.4115	1.43216	1.4611	1.45054	1.46075	1.45806	1.36791	1.42248	1.37137	1.42097	1.42625	1.4311	1.40694	1.44776	1.44498	1.43981	1.40029	1.43794	1.44529
1775.84	1.39084	1.41527	1.38706	1.46218	1.44839	1.4055	1.40036	1.42992	1.46446	1.43304	1.4391	1.44876	1.44625	1.34328	1.4383	1.38742	1.45267	1.427	1.3961	1.40504	1.43474	1.4247	1.43283	1.40668	1.45303	1.43205	1.39528	1.42543	1.39122	1.39853	1.41114	1.4317	1.46068	1.45025	1.4602	1.45762	1.36718	1.42229	1.37071	1.42079	1.4259	1.43075	1.40634	1.44772	1.44457	1.43955	1.39985	1.43737	1.44496
1774.63	1.39004	1.41488	1.38661	1.46186	1.44799	1.40479	1.39991	1.42937	1.46418	1.43252	1.43883	1.44828	1.44567	1.34258	1.43768	1.38692	1.45228	1.42651	1.39541	1.4045	1.43422	1.42424	1.43204	1.4063	1.45249	1.43157	1.39451	1.42507	1.39064	1.3979	1.41083	1.4312	1.46017	1.44964	1.45983	1.45732	1.36645	1.42162	1.36985	1.42044	1.42527	1.43029	1.40564	1.44718	1.44422	1.439	1.39934	1.43702	1.44455
1773.42	1.38965	1.41445	1.38613	1.46163	1.44774	1.40393	1.39958	1.42895	1.46372	1.43196	1.43826	1.44774	1.44531	1.34213	1.43735	1.38643	1.45196	1.42615	1.39485	1.40391	1.43396	1.424	1.43155	1.40587	1.45199	1.43124	1.39387	1.42468	1.39043	1.39739	1.4106	1.43073	1.45969	1.44935	1.45965	1.45704	1.36599	1.42127	1.36916	1.41995	1.4247	1.43002	1.40526	1.44657	1.4439	1.4384	1.39894	1.43671	1.44413
1772.2	1.38925	1.41414	1.38546	1.46114	1.44725	1.40331	1.39897	1.42831	1.46333	1.43131	1.43775	1.44723	1.44471	1.3416	1.43698	1.38572	1.45152	1.42574	1.39444	1.40351	1.43344	1.42338	1.43111	1.40524	1.45144	1.43095	1.39331	1.42405	1.38981	1.39666	1.41009	1.43057	1.45902	1.44888	1.45922	1.45663	1.36522	1.4204	1.3684	1.41934	1.42377	1.42963	1.40484	1.44598	1.44323	1.43777	1.3982	1.43611	1.44373
1770.99	1.38866	1.41408	1.38486	1.46079	1.44668	1.40278	1.39841	1.42775	1.46305	1.43076	1.43736	1.44674	1.44424	1.34089	1.43674	1.3851	1.45121	1.42511	1.39387	1.40302	1.43272	1.42254	1.4308	1.40473	1.45101	1.43072	1.39263	1.42356	1.38915	1.39633	1.4097	1.43026	1.45884	1.44834	1.45904	1.45636	1.36448	1.41993	1.36749	1.41879	1.42309	1.42935	1.40434	1.44575	1.44281	1.43721	1.3976	1.43563	1.44347
1769.78	1.38807	1.41354	1.38407	1.46017	1.44615	1.40211	1.39793	1.42725	1.46264	1.43027	1.43686	1.44603	1.44375	1.34004	1.43653	1.38446	1.45108	1.42442	1.39319	1.40251	1.43176	1.42213	1.4304	1.40403	1.45047	1.43032	1.3922	1.423	1.38851	1.39581	1.40923	1.42969	1.45867	1.44818	1.45837	1.45554	1.36364	1.41935	1.36666	1.41817	1.42252	1.42894	1.40358	1.44539	1.44243	1.43647	1.39672	1.43528	1.44274
1768.58	1.38778	1.41293	1.38362	1.46015	1.4455	1.40158	1.39731	1.42711	1.46224	1.42947	1.43649	1.44547	1.4434	1.33944	1.43618	1.38359	1.45093	1.42418	1.39257	1.40196	1.43105	1.42181	1.43004	1.4036	1.44991	1.42989	1.39178	1.42251	1.38805	1.39527	1.40895	1.42941	1.45825	1.44811	1.45798	1.45501	1.36298	1.41882	1.36615	1.41779	1.42206	1.42836	1.40316	1.44484	1.44218	1.43567	1.39606	1.43493	1.44225
1767.37	1.3873	1.41264	1.38308	1.45981	1.44524	1.40081	1.39674	1.42658	1.46191	1.42887	1.43604	1.44496	1.44309	1.33883	1.43586	1.38279	1.45048	1.42359	1.39161	1.40139	1.43091	1.42118	1.4294	1.40322	1.44919	1.42951	1.39111	1.42191	1.38759	1.39486	1.40845	1.42892	1.45783	1.44768	1.45748	1.45487	1.36239	1.41832	1.36535	1.41742	1.42133	1.42766	1.40281	1.44446	1.4419	1.43499	1.39552	1.43446	1.44198
1766.17	1.3866	1.41272	1.38254	1.4592	1.44529	1.40018	1.39634	1.42607	1.46165	1.4285	1.43581	1.44443	1.44288	1.33816	1.4356	1.38242	1.45002	1.42307	1.39092	1.40094	1.4308	1.42088	1.42885	1.40295	1.44891	1.42928	1.39039	1.42156	1.38688	1.39448	1.40795	1.42863	1.45752	1.44737	1.45714	1.45476	1.36159	1.41796	1.36459	1.41695	1.42065	1.42735	1.40249	1.44443	1.44156	1.43463	1.39522	1.43393	1.44177
1764.96	1.38583	1.4121	1.38168	1.45832	1.44456	1.39954	1.39554	1.42542	1.46083	1.42762	1.43532	1.44331	1.442	1.33729	1.43476	1.38166	1.44932	1.42258	1.39018	1.39993	1.4298	1.42025	1.42807	1.40225	1.44842	1.42919	1.38953	1.42088	1.38589	1.39354	1.40713	1.42808	1.45703	1.44683	1.45648	1.45412	1.36043	1.41741	1.36355	1.41614	1.4197	1.42673	1.40151	1.44372	1.44077	1.43368	1.39429	1.4333	1.44109
1763.76	1.38543	1.41137	1.38074	1.45774	1.44363	1.39888	1.39477	1.42483	1.46	1.42649	1.43472	1.44229	1.44118	1.33637	1.43399	1.38063	1.44877	1.4219	1.38942	1.39914	1.4287	1.41928	1.42744	1.40151	1.44752	1.42894	1.38876	1.41989	1.38487	1.39266	1.40681	1.42721	1.45646	1.44607	1.45613	1.45324	1.35943	1.41654	1.36242	1.41557	1.41889	1.42616	1.40066	1.44286	1.44016	1.43299	1.39321	1.43275	1.44045
1762.57	1.38481	1.41098	1.37976	1.45712	1.44288	1.39782	1.39404	1.42394	1.45954	1.42552	1.43403	1.44146	1.44039	1.3353	1.43347	1.37955	1.44852	1.42108	1.38872	1.3985	1.42788	1.41848	1.42679	1.40076	1.4467	1.42817	1.38793	1.41894	1.38403	1.39173	1.40616	1.42642	1.45595	1.44553	1.4556	1.45259	1.35858	1.41541	1.36124	1.41494	1.41789	1.42561	1.39982	1.44206	1.43967	1.43219	1.39216	1.43205	1.43961
1761.37	1.38385	1.41055	1.37904	1.45654	1.44239	1.3967	1.39324	1.42314	1.4591	1.42466	1.43349	1.44047	1.43972	1.33432	1.43288	1.37861	1.44824	1.42031	1.38776	1.39789	1.42706	1.4179	1.42597	1.39998	1.44611	1.42753	1.38708	1.4181	1.38306	1.39094	1.4053	1.42584	1.45537	1.44509	1.45525	1.45206	1.35743	1.41449	1.36009	1.41404	1.417	1.42473	1.39889	1.4413	1.43908	1.43121	1.39116	1.43126	1.43877
1760.17	1.38313	1.41005	1.3781	1.45582	1.44159	1.39587	1.39239	1.42234	1.4586	1.42392	1.43291	1.43949	1.43887	1.33327	1.43219	1.37736	1.44749	1.41967	1.38661	1.39715	1.42599	1.41716	1.42518	1.39912	1.44515	1.42679	1.38606	1.41733	1.38193	1.39013	1.40451	1.4249	1.4545	1.44456	1.45479	1.45142	1.356	1.41379	1.35872	1.41316	1.41613	1.42415	1.39783	1.4407	1.43825	1.43009	1.39022	1.43048	1.43783
1758.98	1.3825	1.40941	1.37709	1.45512	1.44063	1.39502	1.3915	1.4217	1.4578	1.42305	1.43216	1.43857	1.43824	1.33227	1.43153	1.37642	1.44679	1.41912	1.3857	1.39627	1.42529	1.41649	1.42469	1.39862	1.44428	1.42597	1.38531	1.41656	1.38126	1.38922	1.404	1.42412	1.45364	1.44426	1.45382	1.45077	1.35491	1.41312	1.35771	1.41246	1.41505	1.4236	1.39692	1.44018	1.43747	1.42908	1.389	1.42969	1.43726
1757.79	1.3816	1.40883	1.37604	1.4545	1.43993	1.39406	1.39078	1.42094	1.45722	1.42229	1.43138	1.43758	1.43744	1.3313	1.43082	1.37539	1.44622	1.41834	1.385	1.39543	1.42457	1.41557	1.42395	1.39786	1.4435	1.42558	1.38448	1.41581	1.38043	1.38843	1.40357	1.4234	1.45298	1.44368	1.45324	1.44988	1.35426	1.41234	1.35655	1.41167	1.41414	1.42279	1.3961	1.43935	1.4368	1.42804	1.38794	1.429	1.43665
1756.59	1.38082	1.40836	1.37534	1.45385	1.43948	1.39348	1.38994	1.42016	1.45685	1.42156	1.43074	1.4369	1.43661	1.33037	1.43015	1.37455	1.44584	1.41755	1.38425	1.39455	1.42369	1.41484	1.42293	1.39706	1.44275	1.42515	1.38369	1.41514	1.3795	1.38768	1.40275	1.4228	1.45244	1.44309	1.45306	1.44917	1.35324	1.41135	1.35543	1.41094	1.41327	1.42197	1.39547	1.43863	1.43636	1.42721	1.38723	1.42836	1.43582
1755.41	1.38003	1.40776	1.37439	1.45337	1.43899	1.39249	1.38894	1.41932	1.45635	1.42067	1.43033	1.43596	1.43618	1.3293	1.42926	1.37361	1.44544	1.41661	1.38327	1.39386	1.42251	1.41399	1.42218	1.39619	1.44202	1.42451	1.38286	1.41434	1.3787	1.38703	1.40201	1.42225	1.45186	1.44273	1.45224	1.44861	1.35204	1.41039	1.35427	1.41033	1.4121	1.42125	1.39482	1.43804	1.43594	1.42641	1.38614	1.42764	1.43507
1754.22	1.37925	1.40717	1.37347	1.45284	1.43823	1.39134	1.38806	1.41855	1.45575	1.41975	1.42964	1.43491	1.43562	1.32842	1.42889	1.37262	1.44493	1.41597	1.38226	1.39308	1.42154	1.41323	1.42134	1.39541	1.44133	1.42402	1.38212	1.41322	1.37799	1.38617	1.40149	1.42172	1.45139	1.4422	1.45175	1.44791	1.35076	1.40971	1.35313	1.40964	1.41109	1.42084	1.39385	1.43725	1.43514	1.42573	1.38498	1.42703	1.43452
1753.03	1.37848	1.40653	1.37249	1.45219	1.43767	1.39025	1.38701	1.41787	1.45505	1.41884	1.42888	1.43379	1.4347	1.32743	1.42834	1.37156	1.44444	1.41504	1.38118	1.39191	1.42085	1.41239	1.42041	1.39457	1.44037	1.42323	1.3812	1.41215	1.37692	1.38519	1.4008	1.42107	1.45073	1.4414	1.45106	1.44718	1.34937	1.40901	1.35179	1.40855	1.41017	1.42009	1.39268	1.43617	1.43433	1.4245	1.38403	1.42624	1.43366
1751.85	1.37766	1.40595	1.3716	1.45149	1.43709	1.38935	1.3862	1.41718	1.45444	1.41797	1.42822	1.43285	1.43375	1.32656	1.42768	1.3707	1.44402	1.41427	1.3804	1.39101	1.42005	1.41165	1.41986	1.39375	1.43966	1.42259	1.38047	1.41149	1.37603	1.38435	1.4003	1.42023	1.45002	1.44096	1.45045	1.44668	1.34824	1.40795	1.35069	1.40786	1.40914	1.41926	1.39163	1.43569	1.43352	1.42346	1.3833	1.42534	1.43321
1750.66	1.37695	1.40533	1.37043	1.45066	1.43613	1.38846	1.38526	1.41629	1.45382	1.41694	1.42764	1.432	1.43289	1.32541	1.42699	1.3696	1.44345	1.41341	1.37939	1.39048	1.41907	1.41069	1.41911	1.39295	1.43896	1.42223	1.37946	1.4107	1.37492	1.38354	1.3996	1.41942	1.44918	1.44053	1.4499	1.44615	1.34705	1.40714	1.3495	1.40706	1.40815	1.41854	1.39081	1.43521	1.43284	1.42261	1.3824	1.42444	1.4325
1749.48	1.37642	1.40485	1.36941	1.45025	1.43546	1.38775	1.38443	1.41547	1.4532	1.41583	1.4272	1.43122	1.43247	1.32426	1.42625	1.36845	1.44267	1.41278	1.37858	1.38977	1.41821	1.41007	1.41819	1.39205	1.43824	1.42189	1.37831	1.40989	1.3739	1.38286	1.39878	1.41864	1.44856	1.44007	1.44948	1.44574	1.34605	1.40659	1.34837	1.40614	1.40724	1.41798	1.39021	1.4345	1.43234	1.42167	1.38139	1.42363	1.43173
1748.3	1.37581	1.40421	1.36861	1.44967	1.43477	1.38678	1.38367	1.41471	1.45253	1.41512	1.42662	1.43025	1.43182	1.3232	1.42559	1.36744	1.44181	1.41208	1.37759	1.38895	1.41724	1.40939	1.41734	1.39142	1.43742	1.42121	1.37729	1.40921	1.37324	1.38192	1.39805	1.41809	1.44801	1.43942	1.44888	1.44507	1.34485	1.40548	1.34709	1.40528	1.40638	1.41721	1.38937	1.43387	1.43168	1.42067	1.38034	1.42319	1.43081
1747.12	1.37507	1.40368	1.36793	1.4489	1.43413	1.38567	1.38303	1.4141	1.45208	1.41434	1.4259	1.42948	1.43112	1.32234	1.42521	1.36681	1.44151	1.41146	1.37673	1.38832	1.4165	1.40872	1.41676	1.39122	1.43669	1.4205	1.37684	1.40866	1.37264	1.38113	1.3973	1.41762	1.44762	1.43902	1.44856	1.4445	1.34387	1.40475	1.34617	1.40457	1.40566	1.41667	1.38865	1.43331	1.43145	1.42016	1.3795	1.42278	1.43019
1745.95	1.37419	1.4031	1.36704	1.44813	1.43371	1.38492	1.38247	1.4133	1.45165	1.41337	1.42535	1.42876	1.43036	1.32132	1.42467	1.36585	1.44137	1.41094	1.37587	1.38753	1.41562	1.40803	1.41601	1.39061	1.43597	1.41988	1.37611	1.40768	1.37162	1.38018	1.39669	1.41689	1.44707	1.43859	1.448	1.4438	1.3429	1.40406	1.34503	1.40433	1.40467	1.41613	1.38792	1.43248	1.43081	1.41947	1.37862	1.42203	1.42955
1744.77	1.3735	1.4026	1.36639	1.44766	1.4332	1.38423	1.38185	1.41257	1.45092	1.41237	1.42489	1.4277	1.42957	1.32036	1.42398	1.36482	1.44091	1.41048	1.37517	1.38677	1.41491	1.40737	1.41546	1.38966	1.43518	1.41927	1.3753	1.40672	1.37098	1.37967	1.39636	1.4163	1.4466	1.43802	1.4477	1.44334	1.34182	1.40336	1.34396	1.40394	1.40375	1.4157	1.38695	1.43184	1.43003	1.41863	1.37769	1.42123	1.42899
1743.6	1.3728	1.40229	1.36547	1.44709	1.43226	1.38339	1.38079	1.41189	1.45023	1.41153	1.4242	1.4267	1.42898	1.31941	1.42344	1.36379	1.44027	1.40967	1.3742	1.38594	1.41417	1.40657	1.4148	1.38874	1.43448	1.4187	1.37449	1.4061	1.37021	1.37905	1.39586	1.4157	1.44585	1.43774	1.44722	1.44257	1.34097	1.40285	1.34311	1.40302	1.40283	1.41498	1.3862	1.43132	1.42952	1.41756	1.37682	1.42055	1.42841
1742.43	1.37211	1.40194	1.36462	1.44639	1.43169	1.38264	1.37994	1.4114	1.44977	1.41102	1.42344	1.42584	1.42835	1.31861	1.42265	1.36282	1.43969	1.40867	1.37319	1.38514	1.41339	1.40596	1.41425	1.38805	1.4338	1.41817	1.37381	1.40537	1.36924	1.37833	1.39531	1.41522	1.44521	1.43735	1.44651	1.44193	1.34014	1.40199	1.34214	1.40225	1.40186	1.41398	1.38555	1.43073	1.42898	1.4167	1.37575	1.41991	1.42772
1741.26	1.37159	1.40141	1.36404	1.44578	1.4312	1.38178	1.37942	1.41084	1.44934	1.41026	1.42314	1.42481	1.42782	1.31774	1.42196	1.36204	1.43918	1.40799	1.37241	1.38439	1.41256	1.40534	1.41354	1.38748	1.43317	1.41786	1.37292	1.40455	1.36846	1.37741	1.39459	1.41446	1.44459	1.43659	1.44619	1.44135	1.33916	1.40124	1.34096	1.40159	1.40124	1.41327	1.38472	1.42991	1.42827	1.41594	1.37487	1.41938	1.42688
1740.09	1.37103	1.40108	1.36338	1.44525	1.43056	1.38084	1.37887	1.41016	1.44867	1.40945	1.42281	1.42411	1.42735	1.31702	1.42176	1.36139	1.43883	1.4075	1.37182	1.38403	1.41173	1.40477	1.41292	1.38692	1.43267	1.41763	1.37208	1.40428	1.36794	1.37669	1.39387	1.41377	1.444	1.43619	1.44582	1.44075	1.33813	1.40074	1.33995	1.40102	1.40029	1.41283	1.38386	1.42945	1.42764	1.41501	1.37428	1.41892	1.42615
1738.92	1.37033	1.40068	1.36256	1.44482	1.42995	1.3802	1.37829	1.40928	1.44814	1.4088	1.42233	1.42338	1.42675	1.31644	1.42145	1.36068	1.43825	1.40682	1.37113	1.38339	1.41123	1.40403	1.41225	1.38613	1.43177	1.41733	1.37129	1.40345	1.36703	1.37613	1.39325	1.41338	1.44359	1.43575	1.44506	1.44033	1.33713	1.40017	1.33909	1.40026	1.39951	1.41232	1.3832	1.42925	1.42714	1.41446	1.37358	1.41801	1.4256
1737.76	1.36978	1.40036	1.3617	1.44438	1.42932	1.37974	1.37769	1.40878	1.44769	1.4084	1.42199	1.42273	1.42619	1.31549	1.42086	1.35996	1.43791	1.40618	1.37031	1.38266	1.41082	1.40344	1.41166	1.3857	1.4311	1.41686	1.3707	1.4025	1.36622	1.37534	1.39274	1.41301	1.44314	1.43563	1.44461	1.43998	1.33633	1.39933	1.33829	1.39982	1.39906	1.41193	1.38273	1.4287	1.42684	1.41366	1.37284	1.41754	1.42532
1736.59	1.36901	1.40001	1.36103	1.44393	1.42895	1.37896	1.37696	1.40828	1.44718	1.40786	1.42137	1.42209	1.42569	1.31461	1.42063	1.35936	1.43769	1.40571	1.36949	1.38203	1.40996	1.40295	1.41105	1.38531	1.43054	1.41652	1.3701	1.40182	1.36572	1.37477	1.3924	1.41275	1.44272	1.4352	1.44425	1.43958	1.3356	1.39856	1.33755	1.39947	1.39839	1.4114	1.38211	1.42812	1.4263	1.41269	1.37222	1.41711	1.42507
1735.43	1.36847	1.39959	1.36029	1.44334	1.42841	1.37819	1.37643	1.40788	1.44655	1.40703	1.42059	1.42155	1.42532	1.31407	1.42046	1.35888	1.43754	1.40545	1.36899	1.38151	1.40918	1.40246	1.4106	1.38495	1.43002	1.41614	1.36966	1.40159	1.36533	1.37443	1.39196	1.41227	1.44227	1.43473	1.44428	1.43926	1.33509	1.39817	1.33704	1.39916	1.3977	1.41101	1.38134	1.42791	1.42582	1.41209	1.37179	1.41673	1.42468
1734.27	1.36823	1.39936	1.35973	1.44272	1.4279	1.3777	1.37604	1.40753	1.44603	1.40638	1.42004	1.42097	1.42474	1.31355	1.41993	1.35815	1.43733	1.40504	1.36846	1.38096	1.40881	1.40195	1.4102	1.38446	1.42954	1.41594	1.36914	1.40121	1.36508	1.37393	1.39152	1.41188	1.4418	1.43447	1.44412	1.4388	1.33452	1.39781	1.33634	1.39858	1.39712	1.41071	1.38083	1.4277	1.4256	1.41155	1.37127	1.41626	1.42424
1733.11	1.36807	1.39935	1.35936	1.44249	1.42761	1.37739	1.37565	1.40695	1.44607	1.40597	1.41979	1.42042	1.42439	1.31307	1.41968	1.35774	1.43711	1.40459	1.36799	1.38077	1.40831	1.4016	1.40998	1.38373	1.42925	1.41548	1.36867	1.40095	1.36482	1.37355	1.39125	1.41161	1.44141	1.43435	1.44374	1.43863	1.33401	1.3976	1.33555	1.39789	1.39685	1.41055	1.38062	1.42771	1.42544	1.41119	1.37083	1.41596	1.42383
1731.95	1.36771	1.39887	1.35888	1.4421	1.42733	1.3768	1.37525	1.4064	1.44566	1.40537	1.41954	1.41951	1.42414	1.31239	1.41929	1.3573	1.4365	1.40399	1.36762	1.38049	1.40758	1.40119	1.40962	1.38314	1.42861	1.41517	1.36798	1.40035	1.3642	1.37321	1.39086	1.41094	1.44105	1.43403	1.44328	1.43827	1.33342	1.39705	1.3348	1.39739	1.39621	1.41015	1.38013	1.42727	1.42487	1.41075	1.37028	1.41574	1.4234
1730.8	1.36706	1.39832	1.35829	1.44189	1.42676	1.37612	1.37476	1.40585	1.44517	1.40465	1.41923	1.41897	1.42353	1.31149	1.41861	1.3564	1.43611	1.40327	1.3671	1.3799	1.40706	1.40064	1.40916	1.38258	1.42785	1.41471	1.36757	1.39939	1.36346	1.37275	1.39029	1.41055	1.4406	1.43372	1.44297	1.4379	1.33247	1.39631	1.33392	1.3967	1.39525	1.40941	1.37915	1.42647	1.42423	1.41009	1.36949	1.41518	1.42278
1729.64	1.36644	1.39766	1.35746	1.4415	1.42614	1.37531	1.37396	1.40516	1.44462	1.40384	1.4189	1.41839	1.42281	1.31058	1.41799	1.35549	1.43568	1.4026	1.3661	1.37925	1.40626	1.39972	1.40819	1.38205	1.42734	1.41417	1.36668	1.39857	1.36256	1.3716	1.38981	1.41017	1.43994	1.43326	1.44246	1.43739	1.33131	1.39545	1.33277	1.39595	1.39441	1.40865	1.3783	1.42575	1.42378	1.40911	1.36835	1.41441	1.42205
1728.49	1.36578	1.39718	1.35664	1.44075	1.4256	1.37438	1.37311	1.40444	1.44412	1.40314	1.41807	1.4175	1.42203	1.30982	1.41732	1.35452	1.43546	1.40196	1.36525	1.37846	1.4052	1.39879	1.40713	1.38147	1.42652	1.41382	1.36574	1.39762	1.36173	1.37065	1.38912	1.40929	1.43924	1.4327	1.44214	1.43654	1.33047	1.39451	1.33176	1.39547	1.39347	1.40785	1.37773	1.42514	1.42323	1.40827	1.36748	1.41382	1.42147
1727.34	1.36509	1.39653	1.35596	1.44009	1.425	1.37338	1.37226	1.40378	1.44358	1.40258	1.41733	1.41645	1.42135	1.30894	1.41688	1.35348	1.4346	1.40139	1.36455	1.37766	1.40444	1.3982	1.40646	1.38082	1.42583	1.41334	1.36495	1.39716	1.36092	1.36994	1.38843	1.4086	1.43862	1.43201	1.44173	1.43583	1.3297	1.39372	1.33083	1.39498	1.39258	1.40726	1.37711	1.42445	1.42252	1.40742	1.36669	1.41298	1.42084
1726.19	1.3643	1.39615	1.35527	1.43948	1.42443	1.37262	1.37166	1.40317	1.44299	1.4017	1.41664	1.41567	1.42065	1.30808	1.41664	1.35271	1.4339	1.40092	1.36366	1.37687	1.40393	1.39781	1.4061	1.38023	1.42541	1.41288	1.36434	1.39674	1.36007	1.36944	1.38801	1.40819	1.43805	1.43148	1.44094	1.4355	1.32863	1.39291	1.33002	1.39422	1.39189	1.40692	1.37635	1.42369	1.42191	1.40685	1.36587	1.41218	1.41998
1725.04	1.36354	1.39604	1.35451	1.43882	1.42372	1.37212	1.3711	1.40274	1.44264	1.40091	1.41609	1.41495	1.4201	1.30736	1.41615	1.35204	1.43378	1.40028	1.36284	1.37617	1.40306	1.39737	1.40576	1.37966	1.42464	1.41212	1.36379	1.39615	1.35954	1.36872	1.38752	1.40756	1.43751	1.43099	1.44023	1.43499	1.32769	1.39214	1.32912	1.39351	1.39128	1.4064	1.37551	1.4232	1.4214	1.40635	1.36515	1.41175	1.41933
1723.89	1.36326	1.39556	1.3538	1.43835	1.42319	1.37139	1.37066	1.40223	1.44228	1.4002	1.41563	1.4144	1.41984	1.30672	1.41556	1.35137	1.43352	1.39964	1.36206	1.3757	1.40254	1.39672	1.4052	1.37894	1.42394	1.41159	1.36287	1.39549	1.35896	1.36794	1.3869	1.40712	1.43706	1.43061	1.43994	1.43421	1.32684	1.39181	1.32831	1.39306	1.39056	1.40586	1.37481	1.42266	1.42095	1.40576	1.36453	1.41138	1.41874
1722.75	1.36284	1.39478	1.35322	1.43802	1.42277	1.37064	1.36985	1.40158	1.44176	1.39982	1.41527	1.41375	1.41925	1.30596	1.41511	1.35059	1.43295	1.39903	1.36128	1.37523	1.40221	1.39599	1.40433	1.37835	1.4236	1.41129	1.36227	1.39493	1.35834	1.36731	1.38643	1.40659	1.43693	1.43022	1.43938	1.43358	1.32606	1.39142	1.3276	1.39257	1.38964	1.40502	1.37398	1.42192	1.4205	1.4048	1.36367	1.41077	1.41844
1721.6	1.36217	1.39421	1.35248	1.43774	1.42231	1.36996	1.36915	1.40103	1.44143	1.39935	1.41507	1.41308	1.41869	1.3054	1.41482	1.34986	1.43253	1.39854	1.36085	1.37457	1.40156	1.39557	1.40387	1.37786	1.42312	1.41077	1.36192	1.39424	1.35774	1.36678	1.38618	1.40607	1.43664	1.42983	1.43907	1.43334	1.32535	1.39074	1.32677	1.39203	1.38892	1.40457	1.37343	1.42125	1.4202	1.40404	1.36284	1.41047	1.41796
1720.46	1.36158	1.39392	1.35173	1.43709	1.42185	1.36936	1.36875	1.40049	1.44113	1.39862	1.41472	1.41235	1.41834	1.30478	1.41428	1.34929	1.43228	1.39785	1.35998	1.37393	1.40102	1.39494	1.40349	1.37722	1.42228	1.4104	1.36119	1.39344	1.35705	1.36618	1.38558	1.40539	1.43603	1.42935	1.43868	1.43283	1.32485	1.39027	1.32588	1.39142	1.38846	1.40427	1.37305	1.42085	1.41969	1.40344	1.362	1.40989	1.41721
1719.32	1.36119	1.39385	1.35127	1.43662	1.42142	1.36878	1.36838	1.40009	1.44062	1.39804	1.41408	1.41176	1.41791	1.30408	1.41362	1.34884	1.43207	1.39731	1.35941	1.37324	1.40074	1.39415	1.40294	1.3766	1.4215	1.41012	1.36063	1.39322	1.35634	1.36557	1.38507	1.40488	1.43528	1.42897	1.4384	1.43238	1.32416	1.3896	1.32497	1.39079	1.38791	1.40381	1.3726	1.42048	1.41904	1.40282	1.36153	1.40939	1.41665
1718.18	1.3606	1.39353	1.35084	1.4364	1.42092	1.36831	1.36783	1.39934	1.44016	1.39749	1.41365	1.41091	1.41729	1.30331	1.41315	1.34811	1.43165	1.39667	1.35876	1.37265	1.40008	1.39364	1.40265	1.37613	1.42115	1.40944	1.36006	1.39278	1.35582	1.36506	1.38483	1.40427	1.43487	1.42891	1.43805	1.43185	1.32321	1.38888	1.32398	1.39025	1.38703	1.40334	1.37182	1.41998	1.41844	1.40231	1.36105	1.40904	1.41609
1717.04	1.36015	1.39297	1.35015	1.43572	1.42051	1.36757	1.36706	1.39868	1.43971	1.39668	1.41341	1.41036	1.41674	1.30251	1.41288	1.34751	1.43128	1.39625	1.35845	1.3721	1.39934	1.3935	1.40217	1.3759	1.42079	1.40915	1.35928	1.39206	1.35525	1.3644	1.38437	1.40381	1.43446	1.42855	1.43761	1.43144	1.32259	1.3887	1.32339	1.38987	1.38657	1.40278	1.37119	1.41944	1.41814	1.40173	1.36038	1.4084	1.41542
1715.91	1.35962	1.39253	1.34948	1.43516	1.42022	1.36695	1.36645	1.39833	1.43925	1.39595	1.41312	1.40976	1.41636	1.30186	1.41225	1.34662	1.4305	1.39603	1.35807	1.37161	1.39873	1.39297	1.40147	1.3755	1.42019	1.40917	1.3587	1.39151	1.35472	1.3638	1.38365	1.40328	1.43392	1.42792	1.43713	1.43112	1.32178	1.38816	1.32274	1.38941	1.3862	1.40223	1.37086	1.41912	1.41783	1.40127	1.35981	1.40769	1.41503
1714.77	1.35902	1.39235	1.34896	1.43497	1.41964	1.36637	1.36612	1.39801	1.43895	1.39551	1.41262	1.40908	1.41578	1.30112	1.41179	1.34595	1.43016	1.39563	1.35748	1.37113	1.39814	1.39227	1.40097	1.3751	1.41957	1.40861	1.35833	1.39103	1.354	1.36344	1.38327	1.4032	1.43388	1.42756	1.43667	1.43055	1.32101	1.38741	1.32196	1.38889	1.38538	1.40159	1.37053	1.41856	1.41748	1.40073	1.3591	1.40757	1.41458
1713.64	1.35855	1.3921	1.3484	1.43448	1.41916	1.36589	1.36561	1.39747	1.43881	1.3953	1.41218	1.40835	1.41523	1.30053	1.41157	1.34546	1.43009	1.395	1.35695	1.37073	1.39738	1.39161	1.40048	1.37441	1.41908	1.40803	1.35816	1.39034	1.35333	1.36317	1.38298	1.40298	1.4337	1.4273	1.43625	1.43018	1.32032	1.3871	1.32136	1.38846	1.38458	1.4013	1.36996	1.41816	1.41703	1.39986	1.3585	1.40725	1.41421
1712.51	1.35805	1.39161	1.34784	1.4339	1.41869	1.36528	1.36498	1.39692	1.43854	1.39489	1.41184	1.40796	1.41484	1.30017	1.41115	1.34483	1.42981	1.39448	1.35639	1.3703	1.3969	1.39125	1.39993	1.37364	1.41867	1.40776	1.35778	1.38958	1.35297	1.36277	1.38258	1.40253	1.43302	1.42722	1.43619	1.43012	1.31958	1.38669	1.32082	1.38776	1.38408	1.40113	1.36932	1.41776	1.41664	1.39957	1.35828	1.40672	1.4139
1711.38	1.35755	1.39151	1.34734	1.43347	1.41833	1.36469	1.3644	1.39662	1.43792	1.39406	1.41143	1.40751	1.41451	1.29971	1.41062	1.34423	1.42948	1.39396	1.35581	1.36985	1.39669	1.39086	1.39954	1.37337	1.4182	1.40729	1.35731	1.38895	1.35261	1.36197	1.38229	1.40198	1.4325	1.4269	1.43616	1.42951	1.3191	1.38625	1.32019	1.38738	1.38375	1.40062	1.36874	1.41726	1.41634	1.39908	1.35761	1.40606	1.41365
1710.25	1.35736	1.39117	1.34685	1.43314	1.41809	1.36434	1.36413	1.39598	1.43748	1.39359	1.41102	1.40716	1.41437	1.29919	1.41019	1.34394	1.42912	1.39362	1.35519	1.36944	1.39613	1.39048	1.39914	1.37342	1.41768	1.40694	1.35685	1.38872	1.35218	1.36133	1.38173	1.40133	1.4324	1.42655	1.43575	1.42894	1.31851	1.3858	1.31958	1.38729	1.38338	1.40006	1.3683	1.41665	1.41589	1.39829	1.35696	1.40589	1.4132
1709.12	1.35704	1.39059	1.34652	1.43304	1.4177	1.36402	1.36366	1.3957	1.43721	1.3932	1.41076	1.40655	1.4139	1.29863	1.40997	1.34346	1.42878	1.39341	1.35468	1.36901	1.39546	1.39013	1.3983	1.37305	1.41722	1.40687	1.35621	1.38836	1.35157	1.36095	1.38125	1.40086	1.43216	1.42616	1.4352	1.42863	1.31791	1.38532	1.31882	1.38697	1.38262	1.39958	1.36797	1.41637	1.41534	1.39774	1.35627	1.40556	1.41278
1707.99	1.35668	1.39047	1.34608	1.43288	1.41745	1.36339	1.36331	1.39559	1.43693	1.39284	1.41073	1.40599	1.41333	1.29814	1.40978	1.34288	1.42871	1.39312	1.35426	1.36867	1.39504	1.38967	1.39777	1.37267	1.41703	1.40675	1.35572	1.38782	1.35104	1.36058	1.38088	1.40068	1.43189	1.42623	1.43475	1.4283	1.3174	1.38519	1.31824	1.38658	1.38227	1.39939	1.36765	1.41616	1.41493	1.39752	1.35571	1.40513	1.4125
1706.87	1.3563	1.39056	1.34549	1.43272	1.41719	1.36309	1.36292	1.39521	1.43662	1.39258	1.41053	1.4055	1.41272	1.29789	1.4093	1.34229	1.42847	1.39277	1.35408	1.36838	1.39458	1.38914	1.39776	1.37226	1.41677	1.40649	1.35497	1.38732	1.35064	1.36035	1.38059	1.40052	1.43159	1.426	1.43462	1.42809	1.31697	1.38486	1.31791	1.38627	1.38189	1.39922	1.36725	1.41578	1.41483	1.39704	1.35527	1.40473	1.41212
1705.75	1.35601	1.39027	1.34493	1.4326	1.41691	1.36264	1.36263	1.39503	1.43639	1.39211	1.41027	1.40522	1.41231	1.2975	1.40919	1.34204	1.42815	1.39241	1.35383	1.36811	1.39456	1.38881	1.39758	1.37175	1.41626	1.40629	1.3546	1.3871	1.35025	1.35996	1.38042	1.40019	1.43116	1.42578	1.43448	1.42784	1.31662	1.38437	1.31766	1.38598	1.38142	1.39904	1.36693	1.41559	1.41459	1.39687	1.35475	1.40466	1.4118
1704.62	1.35566	1.38978	1.34456	1.43226	1.41664	1.3621	1.36251	1.39457	1.43614	1.39149	1.40999	1.40475	1.41221	1.29679	1.40914	1.34178	1.42759	1.39215	1.35333	1.36781	1.39441	1.38829	1.39726	1.37134	1.41577	1.40602	1.35441	1.38674	1.34968	1.35927	1.38005	1.39975	1.43079	1.42541	1.43425	1.42757	1.31608	1.38372	1.31743	1.38547	1.38096	1.39887	1.36637	1.41531	1.41417	1.39649	1.35466	1.40422	1.41158
1703.5	1.35541	1.38929	1.34436	1.43194	1.41649	1.36173	1.36222	1.39424	1.43568	1.39109	1.40972	1.40455	1.41212	1.29633	1.40922	1.3412	1.42746	1.39187	1.35301	1.36759	1.39405	1.38815	1.39701	1.3711	1.41541	1.40563	1.35413	1.38635	1.34934	1.35905	1.37963	1.3998	1.43062	1.42496	1.43395	1.42759	1.3155	1.38342	1.31699	1.3851	1.3807	1.39849	1.36604	1.41479	1.4139	1.3959	1.35431	1.40381	1.41099
1702.39	1.35519	1.38902	1.344	1.43132	1.41616	1.36139	1.36178	1.39375	1.43543	1.39071	1.40943	1.40444	1.41183	1.29624	1.40874	1.3409	1.42726	1.39153	1.3526	1.36707	1.39333	1.38818	1.39676	1.37085	1.41528	1.40517	1.35381	1.38596	1.34928	1.35899	1.37952	1.39965	1.43033	1.42478	1.43372	1.42731	1.31526	1.3832	1.31635	1.38501	1.38046	1.39816	1.36581	1.4143	1.41363	1.39548	1.35373	1.40372	1.41056
1701.27	1.35496	1.3889	1.34362	1.43108	1.41577	1.36089	1.36139	1.39336	1.43532	1.39064	1.40897	1.40419	1.41151	1.29594	1.40823	1.34058	1.42731	1.39125	1.35232	1.36664	1.39302	1.38781	1.39644	1.37067	1.41513	1.4051	1.35344	1.38569	1.34913	1.35877	1.37931	1.39922	1.43005	1.42458	1.43339	1.42661	1.31492	1.38294	1.31579	1.38441	1.37997	1.39785	1.36557	1.41405	1.41358	1.39522	1.35351	1.40335	1.41032
1700.15	1.35465	1.38865	1.34342	1.43097	1.41533	1.36065	1.36082	1.39313	1.43523	1.39053	1.4086	1.40369	1.41116	1.2954	1.40799	1.34034	1.42701	1.39109	1.35211	1.36646	1.39298	1.38722	1.39607	1.37032	1.41471	1.40493	1.35308	1.38539	1.34879	1.35823	1.37925	1.39878	1.42969	1.42414	1.43304	1.42633	1.31447	1.38257	1.3155	1.38422	1.37943	1.39742	1.3652	1.41372	1.41329	1.39522	1.35321	1.40284	1.40999
1699.04	1.35459	1.3884	1.34316	1.4304	1.41517	1.36054	1.36062	1.39299	1.4352	1.39026	1.40857	1.40329	1.4109	1.29498	1.40801	1.33997	1.42664	1.39089	1.35186	1.36621	1.39296	1.38712	1.39603	1.36989	1.41447	1.40484	1.353	1.38524	1.34841	1.35777	1.37906	1.39846	1.42961	1.42386	1.43297	1.4262	1.31412	1.38222	1.31523	1.38422	1.379	1.39707	1.36492	1.41361	1.41325	1.39506	1.35288	1.40271	1.40976
1697.93	1.35438	1.38802	1.3428	1.43015	1.41501	1.36023	1.36054	1.39288	1.43524	1.39001	1.40845	1.40301	1.41076	1.2947	1.40789	1.3397	1.42638	1.39073	1.35166	1.3661	1.39267	1.38701	1.39563	1.36959	1.41416	1.40474	1.35272	1.38504	1.34798	1.35749	1.37886	1.39813	1.42937	1.42378	1.43283	1.42595	1.31374	1.38214	1.315	1.38379	1.37872	1.39685	1.36474	1.41316	1.41314	1.3945	1.35257	1.40243	1.40967
1696.82	1.35403	1.38783	1.34249	1.43018	1.4148	1.35997	1.36048	1.39283	1.43507	1.3898	1.40814	1.40277	1.41056	1.2945	1.40755	1.33951	1.4261	1.39048	1.35124	1.36578	1.39221	1.3867	1.39525	1.36965	1.41374	1.40453	1.3525	1.38484	1.34776	1.35727	1.37881	1.39766	1.4291	1.42382	1.43248	1.42568	1.31354	1.38196	1.31458	1.38364	1.37847	1.39664	1.36457	1.41288	1.41285	1.39419	1.35242	1.40211	1.40959
1695.71	1.35373	1.38793	1.34211	1.43024	1.41458	1.35978	1.36024	1.39273	1.4346	1.38949	1.40812	1.40255	1.41046	1.29431	1.40718	1.33908	1.42585	1.39024	1.351	1.36551	1.39197	1.38641	1.3949	1.36952	1.41375	1.40444	1.35224	1.38486	1.3477	1.35723	1.37845	1.39773	1.42916	1.42379	1.43236	1.42558	1.3131	1.38179	1.31433	1.38354	1.37825	1.39642	1.36434	1.41264	1.41257	1.39421	1.35214	1.40201	1.40938
1694.6	1.35362	1.38799	1.34192	1.43016	1.41444	1.35962	1.35989	1.39236	1.43455	1.38946	1.40809	1.40232	1.41034	1.29418	1.40699	1.33885	1.42588	1.3901	1.35087	1.36535	1.39187	1.38623	1.39476	1.36928	1.41377	1.40429	1.35197	1.38449	1.34744	1.35713	1.37803	1.39789	1.42888	1.42376	1.43237	1.42566	1.31288	1.38156	1.31433	1.38352	1.37808	1.39649	1.36405	1.41249	1.41263	1.39431	1.35196	1.40211	1.40946
1693.49	1.35336	1.38798	1.34172	1.42999	1.41427	1.35942	1.35969	1.39198	1.43485	1.38933	1.40786	1.40216	1.41037	1.29418	1.40705	1.33883	1.42597	1.39002	1.35109	1.36532	1.39191	1.38606	1.39469	1.36927	1.41384	1.40417	1.352	1.38421	1.34716	1.35684	1.37797	1.39774	1.42882	1.42382	1.43229	1.42549	1.31295	1.38139	1.31402	1.3832	1.3779	1.39602	1.36382	1.41253	1.41248	1.39414	1.35174	1.40205	1.40912
1692.38	1.353	1.38782	1.34167	1.43006	1.41416	1.35917	1.35951	1.39196	1.43456	1.38916	1.40769	1.40206	1.41033	1.29406	1.40669	1.33867	1.4258	1.39003	1.35094	1.3652	1.39161	1.38609	1.39466	1.36946	1.41362	1.40407	1.35174	1.3841	1.34698	1.35675	1.37796	1.39753	1.42886	1.42376	1.43188	1.42519	1.31264	1.38123	1.31381	1.38305	1.37765	1.3959	1.36374	1.41232	1.41227	1.39371	1.35152	1.40196	1.40883
1691.28	1.35281	1.38744	1.34148	1.42986	1.41405	1.35906	1.35943	1.39191	1.43423	1.3888	1.40767	1.40202	1.41003	1.29381	1.40643	1.33827	1.42577	1.38983	1.35065	1.36484	1.39119	1.38592	1.39429	1.36927	1.4131	1.40379	1.35177	1.38388	1.34676	1.35663	1.37782	1.39728	1.42886	1.42342	1.43153	1.42495	1.31232	1.38096	1.31356	1.38295	1.37758	1.39587	1.36367	1.41212	1.41222	1.39332	1.35138	1.40186	1.40872
1690.18	1.35296	1.38723	1.34126	1.42955	1.41361	1.35905	1.35939	1.39158	1.43421	1.38855	1.40757	1.40187	1.40982	1.29374	1.40662	1.3381	1.42569	1.38962	1.35014	1.36475	1.39104	1.38576	1.39406	1.36875	1.41322	1.40364	1.35178	1.38363	1.34655	1.35647	1.37752	1.39704	1.42889	1.42318	1.4315	1.42474	1.31205	1.38076	1.31336	1.38288	1.37767	1.39591	1.36338	1.41203	1.41221	1.39321	1.35115	1.40172	1.40854
1689.08	1.35305	1.38724	1.34095	1.42963	1.41366	1.3588	1.35916	1.39147	1.43402	1.38851	1.40728	1.40122	1.40966	1.29335	1.40684	1.33796	1.42539	1.38941	1.35004	1.36459	1.39086	1.38548	1.39393	1.36841	1.41316	1.40362	1.35134	1.38345	1.34631	1.35619	1.3775	1.39697	1.42886	1.42297	1.43148	1.42471	1.312	1.38053	1.3132	1.38265	1.37758	1.39585	1.36283	1.4117	1.41185	1.39308	1.35088	1.40133	1.40811
1687.98	1.35271	1.38735	1.34082	1.4294	1.41383	1.35826	1.35895	1.39124	1.43371	1.3884	1.4074	1.40113	1.40956	1.293	1.40656	1.33767	1.42539	1.38926	1.35003	1.36441	1.39069	1.38535	1.3938	1.36835	1.41294	1.40334	1.35117	1.38323	1.34631	1.35603	1.37757	1.3971	1.42862	1.42295	1.43122	1.42447	1.31163	1.38056	1.31293	1.38241	1.37737	1.39563	1.36271	1.41162	1.41159	1.39313	1.35089	1.40128	1.40801
1686.88	1.35223	1.387	1.34055	1.42906	1.41367	1.35807	1.35863	1.39108	1.43353	1.38827	1.40737	1.40106	1.40938	1.29269	1.40612	1.33718	1.4251	1.38898	1.34962	1.36406	1.39059	1.38515	1.39359	1.36825	1.41269	1.40304	1.3513	1.38304	1.34603	1.35577	1.37718	1.39704	1.42819	1.42285	1.43101	1.42425	1.31128	1.38053	1.31256	1.3823	1.3769	1.39541	1.36284	1.41158	1.41149	1.39291	1.35061	1.40112	1.40793
1685.78	1.35198	1.38664	1.34031	1.42875	1.41328	1.35793	1.35853	1.39096	1.4336	1.38804	1.40705	1.40064	1.40918	1.29246	1.4059	1.337	1.42494	1.38893	1.34958	1.36387	1.39031	1.38488	1.39345	1.36794	1.41257	1.40301	1.35103	1.38298	1.34577	1.35537	1.37684	1.39654	1.42822	1.42258	1.4312	1.42404	1.31123	1.38024	1.31235	1.38231	1.37658	1.39528	1.36273	1.41116	1.4112	1.3927	1.35016	1.40098	1.40775
1684.69	1.35166	1.38663	1.3401	1.4286	1.41288	1.35776	1.35838	1.39061	1.43365	1.38775	1.40678	1.40064	1.40888	1.29245	1.40568	1.33693	1.42467	1.38881	1.34951	1.36387	1.39011	1.38441	1.39317	1.36764	1.41246	1.40305	1.35073	1.38259	1.34559	1.35511	1.3766	1.39614	1.42813	1.42254	1.43099	1.42394	1.31098	1.37989	1.31217	1.3823	1.37633	1.395	1.36249	1.4107	1.41102	1.39241	1.34973	1.4009	1.40756
1683.59	1.35137	1.38655	1.34	1.42873	1.41296	1.3577	1.35792	1.39034	1.43337	1.38735	1.4067	1.40059	1.40896	1.29221	1.40574	1.33669	1.42434	1.38847	1.34902	1.36356	1.39003	1.38416	1.39295	1.36743	1.41189	1.40265	1.3507	1.38222	1.34549	1.35502	1.37663	1.396	1.42792	1.4226	1.43072	1.42382	1.31052	1.37963	1.31186	1.38221	1.37615	1.3948	1.36234	1.4105	1.41065	1.39215	1.34959	1.40068	1.40743
1682.5	1.35142	1.38627	1.33998	1.42871	1.41267	1.35761	1.35779	1.39028	1.43319	1.38718	1.40633	1.40037	1.40889	1.29184	1.40551	1.33652	1.42418	1.38833	1.34865	1.36336	1.3899	1.38411	1.39295	1.36736	1.41162	1.40241	1.35065	1.38243	1.34516	1.35477	1.37651	1.39582	1.42779	1.42236	1.43053	1.42377	1.31031	1.37941	1.31133	1.38177	1.37573	1.39457	1.36197	1.41047	1.41046	1.39202	1.34943	1.40032	1.40733
1681.41	1.35126	1.3862	1.33959	1.42834	1.41235	1.35743	1.35774	1.39016	1.43301	1.38702	1.40617	1.40022	1.40855	1.29158	1.40529	1.33641	1.42418	1.38826	1.34865	1.36317	1.38956	1.38408	1.39284	1.36749	1.41143	1.40242	1.35014	1.38246	1.34495	1.35466	1.37635	1.3959	1.42738	1.4221	1.4304	1.42362	1.31022	1.37913	1.31109	1.38141	1.37556	1.39418	1.36199	1.41049	1.41063	1.39186	1.3492	1.4002	1.4072
1680.32	1.35103	1.38637	1.33929	1.42828	1.41235	1.35725	1.35765	1.38998	1.43291	1.38692	1.40611	1.4001	1.40837	1.29154	1.40516	1.33619	1.42397	1.38804	1.34844	1.36301	1.38952	1.38403	1.39252	1.36722	1.41105	1.40215	1.34979	1.38218	1.34487	1.35453	1.37638	1.39574	1.42748	1.422	1.42996	1.42315	1.30998	1.37912	1.31093	1.38129	1.3756	1.39404	1.36177	1.41044	1.41054	1.3916	1.34903	1.40025	1.40711
1679.23	1.35102	1.38631	1.33936	1.4282	1.41248	1.3571	1.35732	1.38987	1.43271	1.38703	1.40595	1.3998	1.40824	1.29156	1.40494	1.33628	1.42415	1.38796	1.3483	1.36287	1.38972	1.38381	1.39228	1.36675	1.41123	1.40208	1.34984	1.38177	1.34495	1.35431	1.37618	1.39567	1.42765	1.42202	1.42966	1.42295	1.3099	1.37913	1.31099	1.38144	1.37547	1.39389	1.36142	1.41015	1.41009	1.3916	1.34879	1.40016	1.40697
1678.14	1.35101	1.38616	1.33928	1.42797	1.41248	1.3568	1.35721	1.38962	1.43265	1.3869	1.40598	1.39959	1.40805	1.29119	1.40505	1.33622	1.42429	1.38791	1.34836	1.36274	1.38964	1.3836	1.3922	1.36684	1.41137	1.40218	1.34957	1.38156	1.34464	1.35396	1.37586	1.39586	1.42745	1.42205	1.42981	1.42292	1.3098	1.37901	1.31077	1.38152	1.37513	1.39404	1.36145	1.40993	1.40993	1.39154	1.34861	1.39997	1.4066
1677.06	1.35057	1.38591	1.33896	1.42814	1.41214	1.35671	1.35725	1.38951	1.43265	1.38692	1.40619	1.39936	1.40803	1.29098	1.40498	1.33593	1.42383	1.38787	1.34817	1.36269	1.38953	1.38348	1.39214	1.36703	1.4112	1.40206	1.34935	1.38152	1.34452	1.35404	1.37563	1.39575	1.42743	1.42219	1.42988	1.42281	1.30963	1.37894	1.31059	1.38147	1.37515	1.39383	1.36146	1.40972	1.40998	1.39149	1.34865	1.39978	1.40643
1675.98	1.35032	1.38563	1.33863	1.42825	1.41208	1.35673	1.35692	1.38937	1.43253	1.38698	1.40619	1.39927	1.40796	1.29104	1.40492	1.33572	1.42354	1.38789	1.34801	1.36258	1.38927	1.38313	1.39218	1.36691	1.41099	1.40189	1.34967	1.38146	1.34454	1.35412	1.37553	1.39563	1.42719	1.42207	1.42984	1.42288	1.30965	1.37882	1.31046	1.38115	1.37507	1.39349	1.36135	1.40962	1.40994	1.3914	1.34875	1.39971	1.40622
1674.89	1.35041	1.38545	1.33882	1.42782	1.41205	1.35661	1.35695	1.38951	1.43256	1.38672	1.40593	1.39939	1.40828	1.29107	1.40483	1.33556	1.4236	1.3879	1.34798	1.3625	1.38924	1.38329	1.39204	1.36674	1.41119	1.40182	1.34981	1.38136	1.34477	1.35407	1.37548	1.39541	1.42724	1.42195	1.42998	1.42291	1.30973	1.37881	1.31052	1.38099	1.37497	1.39333	1.36126	1.4097	1.40973	1.39134	1.34861	1.39975	1.40635
1673.81	1.35037	1.38562	1.339	1.42755	1.412	1.35656	1.35708	1.38954	1.43237	1.38669	1.40602	1.39942	1.40838	1.29092	1.4048	1.33576	1.42355	1.38761	1.34793	1.36247	1.38915	1.3834	1.39204	1.36675	1.41125	1.40185	1.34967	1.38143	1.34455	1.35431	1.3755	1.39538	1.42716	1.42172	1.42991	1.42247	1.30959	1.37888	1.31072	1.38102	1.37508	1.39338	1.36127	1.40954	1.40967	1.3914	1.34858	1.39969	1.4065
1672.73	1.35043	1.38557	1.3389	1.42768	1.41202	1.35657	1.35701	1.38942	1.43231	1.38691	1.4063	1.3995	1.40825	1.291	1.40496	1.33594	1.42392	1.38767	1.34813	1.36263	1.38918	1.38339	1.39206	1.3667	1.41122	1.40196	1.34975	1.38141	1.34425	1.35435	1.37538	1.39536	1.42721	1.42191	1.42989	1.42249	1.30958	1.37862	1.31109	1.3809	1.37503	1.39378	1.36151	1.40959	1.41	1.39137	1.34869	1.4	1.40669
1671.65	1.35056	1.38543	1.3387	1.42778	1.41218	1.35663	1.35705	1.38943	1.43255	1.38697	1.40604	1.39943	1.40825	1.29119	1.40485	1.33579	1.42395	1.38778	1.34826	1.36288	1.38928	1.38321	1.39201	1.36648	1.4114	1.40208	1.34997	1.38134	1.34409	1.35414	1.37521	1.39514	1.42724	1.42217	1.42975	1.42278	1.30955	1.37855	1.31108	1.3808	1.37516	1.39382	1.36174	1.40943	1.41021	1.39128	1.34885	1.40019	1.40658
1670.58	1.35074	1.38583	1.33907	1.42802	1.41231	1.35702	1.35727	1.38946	1.43262	1.38725	1.40592	1.39945	1.4082	1.29121	1.40499	1.33585	1.42367	1.38798	1.34839	1.3629	1.38934	1.38321	1.3923	1.36653	1.41136	1.40216	1.35004	1.38128	1.34438	1.35409	1.37549	1.39515	1.42716	1.42216	1.42966	1.42254	1.30955	1.37881	1.31079	1.38104	1.37526	1.39361	1.36193	1.40941	1.41019	1.39184	1.3489	1.40021	1.40646
1669.5	1.35085	1.3858	1.33921	1.42828	1.41247	1.35701	1.35725	1.38953	1.43256	1.38734	1.40601	1.39952	1.40827	1.2912	1.40489	1.33605	1.42359	1.38809	1.3485	1.36293	1.38958	1.38341	1.39246	1.36655	1.41129	1.40226	1.35017	1.38138	1.34449	1.35409	1.37578	1.39536	1.42719	1.42198	1.42975	1.42246	1.30964	1.37896	1.31097	1.38125	1.37536	1.39346	1.36187	1.40979	1.41011	1.39189	1.34881	1.40016	1.40671
1668.43	1.3511	1.3857	1.33912	1.42845	1.41226	1.35693	1.35723	1.38971	1.43275	1.38732	1.40605	1.39968	1.40825	1.29125	1.40502	1.33615	1.42385	1.38809	1.34861	1.36294	1.38978	1.38374	1.39219	1.36673	1.41113	1.40204	1.35012	1.38136	1.34462	1.35422	1.37571	1.39537	1.42759	1.42176	1.42978	1.42244	1.30971	1.37881	1.31122	1.3814	1.37554	1.3934	1.36163	1.40993	1.41032	1.39177	1.34871	1.40001	1.40665
1667.35	1.35102	1.38565	1.33914	1.42849	1.4124	1.35703	1.35735	1.38972	1.43295	1.38734	1.40579	1.39996	1.40831	1.29144	1.40515	1.33604	1.42382	1.38825	1.34876	1.363	1.38982	1.38387	1.39233	1.36702	1.41134	1.40199	1.35019	1.38164	1.34484	1.35439	1.37573	1.39538	1.42768	1.42185	1.42984	1.42248	1.30981	1.37904	1.31146	1.38139	1.37539	1.39373	1.36169	1.40975	1.41023	1.39168	1.34859	1.40017	1.40658
1666.28	1.35099	1.38558	1.3394	1.42855	1.41252	1.35733	1.35761	1.38987	1.43285	1.38746	1.4061	1.40019	1.40835	1.29174	1.40533	1.33618	1.42383	1.38832	1.34887	1.36314	1.38997	1.38375	1.39269	1.3671	1.41165	1.40226	1.35031	1.38187	1.34499	1.35439	1.37584	1.3956	1.42771	1.42192	1.42983	1.42274	1.31024	1.37933	1.31172	1.38158	1.37532	1.39397	1.36183	1.40969	1.41013	1.39178	1.34897	1.40033	1.40676
1665.21	1.35107	1.38569	1.33931	1.42874	1.41261	1.35756	1.3579	1.39004	1.43309	1.3875	1.40666	1.40029	1.40844	1.29197	1.40525	1.33638	1.42359	1.38839	1.34879	1.36315	1.39007	1.38363	1.39262	1.36724	1.41167	1.40238	1.35035	1.38197	1.34497	1.35459	1.3759	1.39583	1.42769	1.42212	1.42978	1.42297	1.31042	1.37957	1.31181	1.38181	1.37556	1.39405	1.36209	1.40958	1.41034	1.39189	1.34921	1.40046	1.40695
1664.14	1.35103	1.38588	1.33958	1.42881	1.4126	1.35753	1.35789	1.39004	1.43291	1.38777	1.40668	1.4005	1.40834	1.29225	1.40538	1.33674	1.42353	1.3885	1.34895	1.3633	1.39041	1.38367	1.39265	1.36729	1.41184	1.40245	1.35062	1.38212	1.34498	1.35479	1.37599	1.39576	1.42786	1.42233	1.42964	1.42294	1.31041	1.37999	1.31208	1.38189	1.37566	1.39396	1.36213	1.40968	1.41055	1.39214	1.34939	1.40053	1.40699
1663.07	1.35109	1.38617	1.33993	1.42883	1.4124	1.35747	1.35771	1.39017	1.4328	1.38793	1.4068	1.40069	1.40853	1.29241	1.40558	1.33694	1.42377	1.38879	1.34895	1.36362	1.39043	1.3838	1.39282	1.36739	1.41215	1.40244	1.35091	1.38221	1.34502	1.35483	1.37613	1.39578	1.42778	1.42231	1.42976	1.42282	1.31062	1.37972	1.31223	1.38174	1.376	1.394	1.3622	1.40968	1.41083	1.39239	1.34952	1.40063	1.40704
1662.01	1.35138	1.38643	1.33993	1.42902	1.41281	1.35765	1.35767	1.39038	1.43328	1.38828	1.40704	1.40093	1.40873	1.29249	1.40571	1.33695	1.42392	1.38881	1.34933	1.36366	1.39055	1.38382	1.39276	1.36743	1.41195	1.40253	1.35093	1.38248	1.34533	1.35483	1.37622	1.39593	1.42789	1.42236	1.43	1.42275	1.31094	1.3796	1.31249	1.38183	1.37623	1.39404	1.36235	1.40954	1.41084	1.39233	1.3496	1.4007	1.40737
1660.94	1.35154	1.38639	1.33981	1.42934	1.41318	1.3581	1.35766	1.39043	1.43375	1.38841	1.40703	1.40111	1.40888	1.29271	1.40592	1.33702	1.42387	1.38892	1.34963	1.36359	1.39065	1.38385	1.39269	1.3678	1.4121	1.40228	1.351	1.38261	1.34543	1.35487	1.37644	1.39598	1.42821	1.42237	1.4301	1.42305	1.31104	1.37988	1.31268	1.38218	1.37643	1.39404	1.36278	1.4096	1.41084	1.39257	1.34956	1.40077	1.40752
1659.88	1.35159	1.38638	1.33991	1.42928	1.41328	1.35835	1.35798	1.39041	1.43381	1.38866	1.40686	1.40102	1.40917	1.29286	1.40592	1.33721	1.4239	1.38899	1.34992	1.36364	1.3908	1.3842	1.39278	1.36802	1.41258	1.4024	1.35114	1.38271	1.34548	1.35508	1.37638	1.39599	1.42853	1.42248	1.43005	1.42318	1.31139	1.38032	1.3128	1.38248	1.3766	1.39431	1.36314	1.40983	1.41105	1.39303	1.34976	1.40088	1.40743
1658.82	1.35164	1.38663	1.34021	1.42932	1.41343	1.35828	1.3585	1.39062	1.43385	1.389	1.40688	1.40096	1.40938	1.29298	1.40571	1.33722	1.42408	1.38932	1.34999	1.36387	1.39103	1.38424	1.39316	1.36793	1.41256	1.40277	1.35148	1.38263	1.34565	1.35529	1.37649	1.39612	1.42874	1.42281	1.42997	1.42334	1.31159	1.38045	1.31311	1.38268	1.37679	1.39458	1.36312	1.41002	1.41127	1.39317	1.34997	1.40116	1.40764
1657.76	1.35167	1.38654	1.34045	1.42942	1.41361	1.35827	1.3589	1.39089	1.43406	1.38909	1.40712	1.40136	1.40959	1.29334	1.40592	1.33767	1.42406	1.38972	1.35021	1.36417	1.39118	1.38456	1.3935	1.3682	1.41277	1.40297	1.35164	1.38296	1.34586	1.35556	1.37676	1.39645	1.42889	1.42293	1.42982	1.42355	1.31183	1.3806	1.31358	1.38281	1.37709	1.39471	1.36331	1.41003	1.41134	1.39355	1.35032	1.40137	1.40803
1656.7	1.35201	1.38653	1.34072	1.42978	1.41351	1.35838	1.35877	1.39102	1.43386	1.38913	1.40749	1.40172	1.40997	1.29364	1.40625	1.33807	1.42418	1.38969	1.35058	1.36416	1.39141	1.3848	1.3936	1.36851	1.41307	1.40314	1.35162	1.38306	1.34627	1.35569	1.37676	1.39658	1.42874	1.42297	1.43009	1.42353	1.31203	1.38053	1.31389	1.38302	1.37733	1.39476	1.3636	1.41001	1.41137	1.39356	1.35059	1.40175	1.4082
1655.64	1.35213	1.38705	1.34104	1.43004	1.41376	1.35878	1.35857	1.39125	1.43396	1.38931	1.40787	1.40208	1.41015	1.29384	1.40631	1.3383	1.42418	1.38983	1.35074	1.3644	1.39169	1.38486	1.3937	1.36857	1.41324	1.40307	1.35197	1.38316	1.34653	1.35579	1.37687	1.39676	1.42907	1.42335	1.43045	1.42362	1.31244	1.38049	1.31402	1.38323	1.37769	1.39499	1.36381	1.41016	1.41132	1.39355	1.35066	1.40188	1.40833
1654.58	1.35218	1.38716	1.34109	1.43024	1.41401	1.35935	1.35861	1.39137	1.43424	1.38942	1.40769	1.40238	1.40998	1.29405	1.40638	1.33839	1.42435	1.39017	1.35077	1.36483	1.39197	1.38514	1.39377	1.3686	1.41359	1.40291	1.35224	1.3835	1.34659	1.35581	1.37696	1.39683	1.42927	1.42345	1.43058	1.42359	1.31254	1.38068	1.31414	1.38339	1.37775	1.39508	1.364	1.41045	1.41136	1.39383	1.3508	1.40179	1.4085
1653.53	1.35246	1.38693	1.34111	1.43011	1.41406	1.35948	1.35895	1.3916	1.43418	1.3896	1.40761	1.40263	1.41009	1.29451	1.40663	1.33861	1.42468	1.39026	1.35102	1.36505	1.39187	1.3851	1.39392	1.36892	1.41404	1.40316	1.35231	1.38361	1.34661	1.35595	1.37711	1.39691	1.42952	1.42328	1.43064	1.42372	1.31285	1.38098	1.31455	1.38364	1.37789	1.3952	1.3641	1.41051	1.41174	1.39451	1.35103	1.40193	1.40882
1652.48	1.35265	1.38716	1.34133	1.43025	1.41412	1.35939	1.35923	1.39197	1.43437	1.39005	1.40792	1.40302	1.41047	1.29468	1.40695	1.33898	1.42489	1.39051	1.35133	1.36499	1.39177	1.38505	1.39419	1.36915	1.41393	1.4035	1.35266	1.38385	1.3469	1.3563	1.37727	1.39688	1.42969	1.42316	1.43062	1.42413	1.31323	1.38139	1.31506	1.38404	1.3781	1.39528	1.36431	1.4104	1.41216	1.39494	1.35136	1.40233	1.40892
1651.42	1.35292	1.38751	1.34154	1.4308	1.41446	1.35947	1.35933	1.39246	1.43477	1.39052	1.40837	1.40331	1.41061	1.29495	1.40701	1.33922	1.42484	1.39105	1.352	1.36509	1.39236	1.38563	1.39437	1.36903	1.41423	1.40364	1.35321	1.38416	1.34725	1.35659	1.37757	1.39737	1.42965	1.42332	1.43063	1.42424	1.31346	1.38175	1.31544	1.38406	1.3782	1.3955	1.36462	1.41045	1.41239	1.39504	1.35169	1.40278	1.40881
1650.37	1.35288	1.38735	1.34169	1.43117	1.41466	1.35968	1.35958	1.39241	1.43502	1.39068	1.40847	1.40321	1.41084	1.29538	1.40708	1.33908	1.42461	1.39105	1.35228	1.36527	1.39285	1.38609	1.39455	1.36913	1.41448	1.40382	1.35362	1.38426	1.34725	1.35671	1.37762	1.39775	1.42987	1.42368	1.43071	1.42426	1.31378	1.38199	1.31573	1.3842	1.37852	1.39557	1.36496	1.41089	1.41233	1.39497	1.35191	1.40278	1.40909
1649.32	1.35308	1.38745	1.34213	1.43119	1.41494	1.36007	1.35963	1.39213	1.43514	1.39084	1.40853	1.4034	1.41104	1.29578	1.40737	1.33932	1.42472	1.3911	1.35227	1.36549	1.39296	1.38621	1.39435	1.36949	1.41449	1.40398	1.35384	1.38474	1.34753	1.35686	1.37768	1.39771	1.43006	1.42409	1.43068	1.42435	1.31413	1.3822	1.31605	1.38435	1.37887	1.39552	1.36501	1.41106	1.41233	1.39517	1.35195	1.40259	1.40949
1648.27	1.3534	1.38768	1.34223	1.43133	1.41511	1.36056	1.35997	1.39235	1.43515	1.39104	1.40889	1.40382	1.41123	1.29622	1.4073	1.33997	1.42486	1.39124	1.35244	1.3656	1.39328	1.38624	1.39445	1.36986	1.41477	1.40428	1.35408	1.38518	1.3479	1.35713	1.37804	1.39775	1.43005	1.42412	1.43081	1.4244	1.31445	1.3823	1.31636	1.3846	1.37927	1.39572	1.36521	1.41091	1.4127	1.39573	1.35237	1.40278	1.40964
1647.23	1.35345	1.3877	1.34231	1.4314	1.41539	1.3608	1.36037	1.39327	1.43562	1.39148	1.40914	1.40412	1.41165	1.29659	1.40746	1.3404	1.42516	1.39147	1.35286	1.36615	1.39365	1.38656	1.39494	1.37037	1.41498	1.40449	1.35439	1.38506	1.34829	1.35766	1.37838	1.39811	1.43054	1.42415	1.43108	1.42462	1.31485	1.38246	1.31682	1.38488	1.37969	1.39618	1.36543	1.4108	1.41277	1.39613	1.35275	1.40325	1.40985
1646.18	1.35353	1.38787	1.34256	1.43172	1.41575	1.36108	1.36082	1.39379	1.43581	1.39199	1.40921	1.40462	1.41196	1.29675	1.40776	1.34096	1.42505	1.3918	1.35329	1.36645	1.39384	1.38682	1.39513	1.37074	1.4152	1.40449	1.35477	1.38516	1.34853	1.35778	1.37867	1.39836	1.43096	1.42431	1.43116	1.42497	1.31525	1.38269	1.3174	1.38521	1.37994	1.39626	1.36569	1.41098	1.41282	1.39649	1.35297	1.40351	1.41
1645.14	1.35386	1.38786	1.34279	1.4322	1.41595	1.36134	1.3611	1.39366	1.43588	1.39218	1.40959	1.40507	1.41213	1.2973	1.40797	1.34123	1.4253	1.39213	1.35356	1.3667	1.39409	1.38688	1.3954	1.37077	1.41561	1.40457	1.35494	1.38583	1.34886	1.35792	1.37857	1.39838	1.43145	1.42438	1.43123	1.42537	1.3154	1.38299	1.31765	1.38543	1.38017	1.39633	1.3662	1.41131	1.41314	1.39688	1.35312	1.40367	1.41021
1644.09	1.35411	1.38814	1.34308	1.43224	1.41601	1.3617	1.36118	1.39366	1.43635	1.39226	1.40965	1.40535	1.41235	1.29752	1.40812	1.34112	1.42538	1.39245	1.3538	1.36674	1.39448	1.38713	1.39568	1.37084	1.41544	1.40477	1.35524	1.38631	1.34899	1.35825	1.37876	1.39858	1.43182	1.4245	1.43142	1.42537	1.31578	1.38319	1.31799	1.38551	1.38011	1.39655	1.36648	1.41163	1.41337	1.3972	1.35341	1.40424	1.41055
1643.05	1.35441	1.3884	1.34354	1.43239	1.41623	1.36204	1.36132	1.3939	1.43644	1.39272	1.40982	1.40552	1.41274	1.29787	1.40846	1.34156	1.42519	1.3926	1.35418	1.36699	1.39489	1.38751	1.3958	1.37101	1.41579	1.40482	1.3556	1.3866	1.34909	1.35859	1.37915	1.39888	1.4319	1.42489	1.43163	1.42538	1.31613	1.38355	1.31855	1.38584	1.38064	1.39685	1.36665	1.41205	1.41359	1.39732	1.35379	1.40457	1.41069
1642.01	1.35485	1.38851	1.34401	1.43264	1.41672	1.36228	1.3616	1.39428	1.43634	1.39329	1.4103	1.40585	1.41302	1.2982	1.40847	1.34207	1.42524	1.39287	1.3545	1.36727	1.39511	1.38768	1.39592	1.3714	1.41623	1.40493	1.35593	1.38704	1.34935	1.35876	1.37921	1.39906	1.4318	1.42474	1.4318	1.42563	1.31638	1.38379	1.31896	1.38634	1.38091	1.39704	1.36702	1.4121	1.4137	1.39772	1.3544	1.40475	1.41073
1640.97	1.35517	1.38882	1.34418	1.43299	1.41707	1.3627	1.3619	1.39467	1.43672	1.3933	1.4107	1.40624	1.41324	1.2985	1.40865	1.34242	1.42561	1.39298	1.35489	1.36756	1.39538	1.38793	1.39618	1.37182	1.41673	1.40537	1.35651	1.38722	1.34958	1.359	1.37933	1.39918	1.43219	1.42478	1.43173	1.4258	1.31687	1.38409	1.31943	1.38672	1.38111	1.39722	1.36744	1.41181	1.41378	1.39801	1.35452	1.40493	1.41083
1639.93	1.35516	1.38874	1.34442	1.43324	1.41717	1.36308	1.36234	1.39482	1.43707	1.39366	1.41036	1.40661	1.41359	1.29888	1.40903	1.34275	1.42586	1.39341	1.35521	1.36797	1.39562	1.38826	1.39647	1.37204	1.41701	1.40543	1.35668	1.38716	1.3499	1.35929	1.37974	1.39943	1.43275	1.42534	1.43206	1.42558	1.31739	1.3844	1.31991	1.38698	1.38154	1.39733	1.36799	1.41218	1.41425	1.39817	1.35443	1.40514	1.41111
1638.9	1.35542	1.38893	1.34482	1.43345	1.4174	1.36337	1.36249	1.39512	1.43774	1.39423	1.41052	1.40681	1.4138	1.29946	1.40929	1.34312	1.42612	1.39419	1.3556	1.36851	1.396	1.38856	1.3967	1.37222	1.41723	1.40559	1.35689	1.38749	1.35033	1.35946	1.38008	1.4	1.43294	1.42575	1.43244	1.42564	1.3178	1.38505	1.32028	1.38712	1.38205	1.3976	1.36844	1.41275	1.41448	1.39885	1.35492	1.40529	1.41168
1637.86	1.3559	1.38927	1.34528	1.43371	1.41767	1.36372	1.36275	1.39522	1.43807	1.39478	1.41093	1.40708	1.41412	1.30018	1.40958	1.34327	1.42645	1.39417	1.35599	1.36861	1.39629	1.38891	1.39702	1.37249	1.41749	1.40607	1.35736	1.38787	1.35085	1.3597	1.38027	1.40028	1.43317	1.42576	1.43231	1.42599	1.3182	1.38543	1.32059	1.38751	1.38241	1.39792	1.36881	1.41289	1.41455	1.3993	1.35527	1.4054	1.41197
1636.83	1.35601	1.38958	1.34589	1.43405	1.41798	1.36398	1.36306	1.39533	1.43791	1.3952	1.41099	1.40764	1.41457	1.30066	1.40963	1.34381	1.42656	1.39425	1.35637	1.36876	1.39701	1.38919	1.39735	1.37283	1.41766	1.40646	1.35784	1.38809	1.35121	1.36025	1.38021	1.40025	1.43341	1.42555	1.43234	1.4263	1.31863	1.38554	1.32115	1.38803	1.38274	1.39837	1.3692	1.41306	1.41484	1.39959	1.35571	1.4059	1.41233
1635.79	1.35623	1.38966	1.34612	1.43442	1.41809	1.36433	1.36338	1.39558	1.43818	1.39551	1.41127	1.408	1.41496	1.30107	1.40985	1.34461	1.42665	1.3945	1.35685	1.36884	1.39747	1.38934	1.39743	1.37303	1.4179	1.40655	1.35844	1.3883	1.35132	1.36051	1.38046	1.40049	1.43379	1.42574	1.43266	1.42668	1.31913	1.38585	1.32184	1.38834	1.383	1.39852	1.36897	1.41296	1.41521	1.39988	1.35601	1.40662	1.41269
1634.76	1.35668	1.38962	1.34628	1.43486	1.41812	1.36496	1.36359	1.3962	1.43855	1.3959	1.41159	1.40854	1.41515	1.30158	1.41008	1.34498	1.4268	1.39492	1.35722	1.36901	1.39768	1.38978	1.39761	1.37318	1.41867	1.40662	1.35873	1.38857	1.35175	1.36074	1.38088	1.40082	1.43432	1.42617	1.43289	1.42707	1.31964	1.3862	1.3223	1.38863	1.38345	1.39865	1.36927	1.41311	1.41536	1.40042	1.35648	1.40682	1.41285
1633.73	1.35706	1.38966	1.34675	1.43507	1.41866	1.36535	1.36386	1.39628	1.43883	1.3963	1.41187	1.40908	1.41502	1.30195	1.41021	1.34501	1.42704	1.39545	1.35754	1.36923	1.39797	1.3902	1.39798	1.3736	1.41893	1.40673	1.35896	1.38895	1.35202	1.36122	1.38114	1.401	1.43475	1.42655	1.43323	1.42732	1.32013	1.38652	1.3226	1.38916	1.38381	1.39899	1.37001	1.41327	1.41568	1.40104	1.35707	1.40679	1.41305
1632.7	1.35707	1.38983	1.34746	1.43542	1.41921	1.36548	1.36416	1.39666	1.43884	1.3966	1.41232	1.40912	1.41529	1.30224	1.41053	1.34556	1.42741	1.39596	1.35804	1.36975	1.39854	1.39069	1.39844	1.37396	1.41904	1.40691	1.35933	1.38946	1.35214	1.36163	1.38129	1.40137	1.435	1.42686	1.43342	1.42769	1.32055	1.38689	1.32333	1.38952	1.38436	1.39932	1.37029	1.41324	1.41607	1.4012	1.35752	1.40722	1.41338
1631.68	1.35732	1.39025	1.34772	1.43563	1.41953	1.36567	1.36437	1.39702	1.43893	1.39702	1.41277	1.40964	1.41586	1.30272	1.41086	1.34619	1.42772	1.39618	1.35826	1.37028	1.39881	1.3909	1.39872	1.37395	1.41934	1.40737	1.35966	1.38983	1.35268	1.36181	1.38163	1.40181	1.43516	1.42695	1.43344	1.42772	1.32107	1.38729	1.32412	1.3897	1.38477	1.39952	1.37056	1.41372	1.41647	1.40166	1.35781	1.4077	1.41377
1630.65	1.35772	1.39051	1.34792	1.43587	1.41975	1.36604	1.3647	1.39759	1.43921	1.39753	1.4129	1.40999	1.41616	1.30336	1.41121	1.34648	1.42768	1.39614	1.35833	1.37068	1.39913	1.39117	1.39906	1.37428	1.41976	1.40777	1.36018	1.39021	1.35334	1.36228	1.38186	1.40232	1.43539	1.42693	1.43328	1.42793	1.3216	1.38778	1.32464	1.39014	1.38488	1.39983	1.37088	1.41425	1.41663	1.40233	1.3581	1.40783	1.41414
1629.63	1.35807	1.39057	1.34828	1.43637	1.41996	1.36629	1.36516	1.3978	1.43956	1.39794	1.4132	1.41041	1.41639	1.30399	1.41148	1.34662	1.42769	1.39649	1.35874	1.37091	1.3996	1.39136	1.39953	1.37483	1.4204	1.4077	1.36062	1.39058	1.35363	1.36266	1.38224	1.40255	1.43563	1.42719	1.43359	1.42836	1.32188	1.38798	1.32499	1.39029	1.38535	1.39997	1.37149	1.41428	1.41661	1.4028	1.35841	1.40797	1.41455
1628.6	1.35834	1.39121	1.34885	1.43655	1.42012	1.36681	1.36572	1.3979	1.44012	1.39842	1.41343	1.41114	1.41665	1.30436	1.41168	1.34725	1.42786	1.39712	1.35946	1.3711	1.39982	1.39163	1.39982	1.37536	1.42081	1.40775	1.36119	1.3909	1.354	1.36302	1.38266	1.40269	1.43597	1.42741	1.43378	1.42837	1.32262	1.38835	1.32554	1.39054	1.38591	1.40008	1.37194	1.41444	1.41708	1.40301	1.35882	1.40827	1.4147
1627.58	1.35843	1.39146	1.34931	1.43662	1.42033	1.36732	1.36625	1.39851	1.44057	1.39873	1.4136	1.41166	1.41702	1.30453	1.41184	1.34769	1.42806	1.39742	1.35992	1.37149	1.4002	1.39179	1.39995	1.37572	1.42105	1.40809	1.36159	1.39131	1.35443	1.36304	1.38285	1.40299	1.43632	1.4278	1.43381	1.4284	1.32321	1.38884	1.32614	1.39096	1.38614	1.40018	1.37235	1.41482	1.41755	1.40315	1.35922	1.40864	1.41501
1626.56	1.35884	1.39137	1.34971	1.43686	1.42081	1.36778	1.36641	1.39885	1.44085	1.39928	1.41386	1.41198	1.41743	1.30508	1.41215	1.34804	1.42848	1.39777	1.36032	1.37195	1.40084	1.39222	1.40022	1.376	1.42135	1.40833	1.36203	1.39159	1.35477	1.36346	1.38313	1.40337	1.43675	1.4281	1.43411	1.42867	1.32343	1.38914	1.32666	1.39139	1.38657	1.40071	1.37285	1.4153	1.41741	1.40369	1.35961	1.40888	1.41533
1625.54	1.35905	1.39161	1.34974	1.43725	1.42112	1.36842	1.36667	1.39902	1.44127	1.39957	1.41427	1.41238	1.41787	1.3058	1.4125	1.34851	1.42877	1.39777	1.36081	1.37223	1.40133	1.39266	1.40054	1.37648	1.42177	1.40836	1.36257	1.39204	1.35498	1.36403	1.38336	1.40364	1.43715	1.42834	1.43451	1.429	1.32391	1.3895	1.32717	1.39162	1.38713	1.40112	1.3733	1.41531	1.41748	1.40445	1.36014	1.40936	1.41572
1624.52	1.35946	1.39189	1.35014	1.43764	1.42141	1.36884	1.36712	1.39942	1.44162	1.40003	1.41492	1.41301	1.41861	1.30649	1.41301	1.34904	1.4287	1.39815	1.36105	1.37263	1.40153	1.39318	1.40107	1.37695	1.42221	1.4087	1.36286	1.3927	1.35541	1.36423	1.38373	1.40392	1.43759	1.42869	1.43474	1.42947	1.32457	1.38986	1.32781	1.39194	1.38789	1.40143	1.37367	1.41549	1.41805	1.405	1.36063	1.4098	1.41604
1623.5	1.36008	1.39223	1.35062	1.43788	1.42172	1.36906	1.36755	1.3998	1.44164	1.40062	1.41528	1.41351	1.41891	1.30692	1.41311	1.34942	1.429	1.39896	1.36152	1.37305	1.4019	1.39351	1.40155	1.37741	1.42255	1.4091	1.36306	1.39299	1.35565	1.36458	1.384	1.40415	1.43792	1.4288	1.43506	1.4297	1.32515	1.39007	1.32859	1.39259	1.38811	1.40186	1.3741	1.41575	1.41825	1.40519	1.36098	1.41017	1.41656
1622.49	1.36058	1.39238	1.35106	1.43831	1.42211	1.36957	1.36785	1.4	1.44184	1.40097	1.4156	1.4138	1.41907	1.3073	1.41338	1.34997	1.42925	1.3991	1.36198	1.37357	1.40241	1.39388	1.40191	1.37743	1.42274	1.40955	1.36347	1.39323	1.35616	1.36523	1.38429	1.40429	1.43806	1.4289	1.43522	1.42974	1.32568	1.39047	1.32928	1.39301	1.38843	1.40218	1.37427	1.41604	1.41878	1.40566	1.36145	1.41048	1.41686
1621.47	1.36085	1.39261	1.35166	1.43876	1.42226	1.37006	1.36796	1.40027	1.44222	1.40127	1.41568	1.41428	1.41933	1.30784	1.41372	1.35047	1.42957	1.3994	1.36249	1.37379	1.40284	1.39428	1.40232	1.37763	1.42328	1.4098	1.36401	1.39344	1.35684	1.36561	1.38458	1.40465	1.4382	1.4294	1.43533	1.42991	1.32624	1.39087	1.32967	1.39357	1.3892	1.40247	1.37482	1.41621	1.41916	1.40617	1.36214	1.41087	1.41698
1620.46	1.36108	1.39305	1.35225	1.43919	1.42274	1.37051	1.36847	1.40071	1.44241	1.40182	1.41594	1.41487	1.41982	1.30846	1.41395	1.35092	1.42954	1.39993	1.36309	1.37406	1.40329	1.39444	1.40259	1.37783	1.42364	1.4098	1.3643	1.39395	1.35716	1.36574	1.38467	1.40508	1.43865	1.42962	1.43533	1.4304	1.32674	1.3914	1.33011	1.39392	1.38972	1.40276	1.3753	1.41638	1.41923	1.40683	1.36256	1.41147	1.41745
1619.45	1.36142	1.3931	1.35272	1.43966	1.42333	1.37109	1.36902	1.40102	1.44273	1.40223	1.4162	1.41551	1.42033	1.30903	1.41427	1.35137	1.42979	1.40018	1.36365	1.37433	1.40374	1.39457	1.40295	1.37831	1.42393	1.41003	1.36505	1.39462	1.35745	1.36603	1.38499	1.40564	1.43894	1.42961	1.43545	1.43085	1.32722	1.39212	1.33072	1.39431	1.38997	1.40294	1.37555	1.41646	1.41965	1.40712	1.36284	1.41201	1.41771
1618.44	1.36181	1.39332	1.35298	1.43981	1.42347	1.37166	1.36932	1.40152	1.44314	1.40282	1.41653	1.41596	1.42065	1.30953	1.41478	1.35204	1.43016	1.40062	1.36412	1.37489	1.40447	1.395	1.40328	1.3788	1.42429	1.41048	1.36572	1.39505	1.35797	1.36643	1.38552	1.40606	1.43938	1.42971	1.43579	1.43089	1.32799	1.39254	1.33136	1.39483	1.39052	1.40309	1.37586	1.41679	1.42019	1.4075	1.36318	1.41217	1.41812
1617.43	1.36229	1.39383	1.3533	1.4401	1.42356	1.37202	1.36977	1.40204	1.44315	1.40346	1.41706	1.41642	1.42096	1.31008	1.41511	1.35266	1.43032	1.40095	1.36451	1.37545	1.40506	1.39551	1.40373	1.37924	1.42488	1.4108	1.36616	1.3953	1.35831	1.3668	1.38565	1.40632	1.4398	1.42986	1.43591	1.43117	1.32864	1.39242	1.33208	1.39531	1.39101	1.40332	1.37634	1.41752	1.42027	1.40798	1.36373	1.41222	1.41862
1616.42	1.36278	1.39397	1.35382	1.4405	1.42389	1.37215	1.37022	1.40238	1.44336	1.40414	1.41723	1.41692	1.42141	1.31067	1.41516	1.35292	1.43062	1.40133	1.365	1.37554	1.40547	1.39617	1.40427	1.37968	1.42532	1.41104	1.36661	1.39569	1.35894	1.36734	1.38605	1.40631	1.43985	1.43032	1.43623	1.43174	1.32914	1.39274	1.33263	1.39545	1.3914	1.40369	1.37692	1.41809	1.42031	1.40844	1.36424	1.41264	1.41882
1615.41	1.36312	1.39423	1.3541	1.44089	1.42428	1.37258	1.37085	1.40278	1.44372	1.40455	1.41743	1.41724	1.42191	1.3111	1.41538	1.35342	1.43062	1.40161	1.36546	1.37566	1.40584	1.39657	1.40445	1.38014	1.42582	1.41163	1.36704	1.39604	1.35934	1.36795	1.38635	1.40658	1.44016	1.43073	1.43652	1.43204	1.3297	1.39332	1.33319	1.39579	1.39178	1.40413	1.37742	1.41804	1.42041	1.40896	1.36478	1.41297	1.41907
1614.4	1.36318	1.39447	1.35445	1.44127	1.42468	1.37304	1.37124	1.40297	1.44418	1.40462	1.41795	1.41743	1.42217	1.3116	1.41573	1.35394	1.43083	1.40201	1.36599	1.37609	1.40649	1.39704	1.40489	1.38041	1.42609	1.412	1.36748	1.39638	1.35974	1.36843	1.38669	1.407	1.44066	1.43067	1.43679	1.43222	1.33018	1.39383	1.33405	1.39641	1.39243	1.40458	1.3779	1.41813	1.4208	1.40951	1.36547	1.4133	1.41939
1613.4	1.36347	1.39465	1.35482	1.44159	1.42489	1.37368	1.37145	1.40334	1.44446	1.40506	1.41811	1.41797	1.42259	1.3124	1.41608	1.35459	1.43111	1.40246	1.36638	1.37669	1.4068	1.39738	1.40528	1.38071	1.42629	1.41193	1.36806	1.39693	1.3603	1.36867	1.38705	1.40748	1.44093	1.43074	1.43717	1.43225	1.3307	1.39434	1.33487	1.39681	1.39303	1.40486	1.37842	1.41836	1.42135	1.40993	1.36575	1.41357	1.41992
1612.4	1.36394	1.39489	1.35531	1.44198	1.4255	1.37426	1.37181	1.40388	1.4447	1.40576	1.41823	1.41871	1.42309	1.31306	1.41637	1.35511	1.43115	1.40297	1.36699	1.37745	1.40725	1.39746	1.40544	1.38115	1.42659	1.41192	1.36864	1.39766	1.36093	1.36877	1.38733	1.40762	1.4418	1.43112	1.43734	1.43241	1.33141	1.39469	1.33548	1.3972	1.39353	1.40521	1.37884	1.41851	1.42172	1.41064	1.36616	1.41397	1.42034
1611.39	1.36442	1.39505	1.35605	1.44233	1.42597	1.37464	1.37207	1.40433	1.445	1.40604	1.4187	1.41923	1.42362	1.3134	1.41665	1.35577	1.43119	1.40335	1.36749	1.37763	1.40779	1.39792	1.40566	1.38171	1.4272	1.41222	1.36899	1.39828	1.36106	1.36949	1.38763	1.40792	1.44214	1.43175	1.43753	1.43288	1.33212	1.39496	1.33605	1.39754	1.39402	1.40572	1.37931	1.41883	1.42193	1.41126	1.36673	1.41468	1.42071
1610.39	1.36484	1.3954	1.35687	1.44268	1.42628	1.37533	1.37245	1.40498	1.44557	1.40654	1.41928	1.41963	1.42381	1.31402	1.41705	1.35621	1.43161	1.40384	1.36796	1.37784	1.40822	1.39871	1.40594	1.38205	1.4277	1.41265	1.36946	1.39879	1.36138	1.37018	1.3882	1.40853	1.44238	1.4324	1.43796	1.43369	1.33284	1.39565	1.33672	1.39798	1.39476	1.4058	1.37989	1.41932	1.42241	1.41168	1.36721	1.41509	1.42119
1609.39	1.36522	1.3959	1.35748	1.44278	1.42653	1.37605	1.37305	1.40552	1.44589	1.4071	1.4196	1.42017	1.42401	1.31489	1.41756	1.35685	1.43207	1.40438	1.36865	1.37826	1.40862	1.39915	1.40653	1.38218	1.42814	1.41322	1.37002	1.39897	1.36193	1.37042	1.38869	1.40884	1.44288	1.43256	1.43812	1.43376	1.33303	1.396	1.33739	1.39824	1.39526	1.40623	1.3804	1.41956	1.42273	1.41222	1.36782	1.41541	1.42165
1608.4	1.36557	1.39625	1.35766	1.44334	1.42686	1.37624	1.3736	1.40578	1.44624	1.40772	1.42017	1.42086	1.42442	1.31553	1.41789	1.35767	1.43217	1.40458	1.36896	1.37893	1.40911	1.39933	1.40703	1.38283	1.42877	1.41369	1.37062	1.39906	1.36238	1.37115	1.38884	1.40895	1.4433	1.43276	1.43819	1.43408	1.33378	1.39624	1.33804	1.39868	1.39546	1.40669	1.38067	1.41975	1.423	1.41268	1.36843	1.41585	1.42197
1607.4	1.36623	1.3966	1.35776	1.44393	1.42725	1.37657	1.37404	1.40595	1.44669	1.40841	1.4203	1.42113	1.42482	1.31585	1.41816	1.35812	1.43253	1.40498	1.36939	1.37956	1.40961	1.3997	1.40736	1.3834	1.42925	1.41389	1.37111	1.39948	1.36278	1.37158	1.38917	1.40927	1.44372	1.43281	1.43841	1.43456	1.33453	1.3967	1.33877	1.39924	1.39582	1.40678	1.38087	1.42027	1.42353	1.41296	1.36877	1.41607	1.42238
1606.4	1.36653	1.39658	1.35846	1.44402	1.42787	1.37727	1.37454	1.40628	1.44701	1.40881	1.42039	1.42162	1.42532	1.3163	1.41846	1.35855	1.43282	1.40569	1.37019	1.3799	1.41039	1.40022	1.40767	1.38369	1.42973	1.41395	1.3719	1.40018	1.3632	1.3718	1.38979	1.40972	1.44399	1.43281	1.43894	1.43473	1.33503	1.39718	1.3395	1.39968	1.39655	1.40715	1.3813	1.42078	1.42395	1.41359	1.36933	1.41655	1.42308
1605.41	1.36684	1.39663	1.35908	1.44433	1.42823	1.37801	1.37501	1.40687	1.44727	1.40946	1.42103	1.42251	1.42585	1.31688	1.41865	1.3591	1.4328	1.40607	1.37065	1.37999	1.41094	1.40073	1.40816	1.38411	1.43027	1.41386	1.3722	1.40068	1.36372	1.37197	1.39012	1.41015	1.44428	1.43325	1.43921	1.43497	1.33586	1.3976	1.34007	1.40024	1.39722	1.40746	1.38205	1.42076	1.42424	1.41436	1.36979	1.41708	1.42357
1604.41	1.36731	1.39691	1.35963	1.4451	1.42864	1.37868	1.37531	1.40738	1.44782	1.41007	1.42165	1.42298	1.42615	1.31761	1.41923	1.35969	1.43301	1.40616	1.37131	1.38056	1.41117	1.40098	1.40866	1.38427	1.43068	1.41448	1.37283	1.40121	1.36424	1.37244	1.39004	1.41067	1.44492	1.43351	1.43965	1.43537	1.33658	1.39802	1.3409	1.40078	1.39786	1.4081	1.38278	1.42082	1.42461	1.41494	1.37058	1.41745	1.42382
1603.42	1.36791	1.39733	1.36035	1.44562	1.42905	1.37913	1.37579	1.40762	1.44814	1.41033	1.4217	1.42361	1.42655	1.31819	1.41963	1.36031	1.43351	1.40652	1.37174	1.38106	1.41167	1.40155	1.40913	1.38497	1.43072	1.41492	1.3736	1.40173	1.36484	1.37291	1.39014	1.4112	1.44529	1.43381	1.43972	1.43558	1.33715	1.39828	1.34162	1.40139	1.39828	1.40859	1.38334	1.42118	1.42451	1.41556	1.37147	1.41796	1.42395
1602.43	1.36823	1.39764	1.36093	1.44557	1.42972	1.37938	1.37639	1.40818	1.44852	1.41087	1.4217	1.42414	1.42701	1.31881	1.41997	1.36103	1.4339	1.40735	1.3721	1.38133	1.41246	1.40213	1.40942	1.38553	1.43108	1.41505	1.374	1.40201	1.3653	1.37353	1.39054	1.41159	1.44574	1.43423	1.44001	1.43608	1.33768	1.3989	1.34231	1.40175	1.39861	1.40864	1.38389	1.42188	1.42483	1.41617	1.37186	1.4184	1.42441
1601.44	1.36864	1.3978	1.3616	1.44583	1.43025	1.37998	1.37694	1.40879	1.44903	1.4114	1.42222	1.42491	1.42754	1.31951	1.42027	1.36167	1.43412	1.40832	1.37292	1.38181	1.41301	1.40222	1.40972	1.38588	1.43183	1.41524	1.37439	1.40238	1.36575	1.37419	1.39102	1.41197	1.44609	1.43436	1.44048	1.43637	1.33843	1.39962	1.34299	1.40209	1.39923	1.40912	1.38415	1.42218	1.42562	1.41661	1.3722	1.41867	1.42494
1600.45	1.36914	1.39799	1.36202	1.44635	1.43034	1.38082	1.37722	1.4091	1.44924	1.4119	1.4228	1.42525	1.42793	1.32035	1.42063	1.36227	1.4343	1.40856	1.37367	1.38251	1.41347	1.40253	1.41005	1.38629	1.43225	1.41562	1.37507	1.40306	1.36653	1.37458	1.39149	1.41204	1.44647	1.43448	1.44065	1.43659	1.33917	1.40022	1.34388	1.40256	1.39995	1.4097	1.38462	1.42244	1.42579	1.41694	1.3728	1.41888	1.42529
1599.47	1.36936	1.39867	1.36238	1.44646	1.43069	1.38151	1.37763	1.40941	1.44953	1.41254	1.42323	1.42564	1.42843	1.32106	1.42097	1.36287	1.43476	1.40861	1.37452	1.38296	1.41378	1.40292	1.41059	1.38655	1.43282	1.41591	1.37565	1.4033	1.36714	1.37504	1.39188	1.41244	1.44649	1.43493	1.44089	1.43694	1.3397	1.40072	1.34494	1.4031	1.4005	1.41009	1.38535	1.4228	1.42636	1.41738	1.37323	1.41927	1.42582
1598.48	1.36975	1.39924	1.36288	1.44674	1.43121	1.38189	1.37811	1.40983	1.4498	1.41333	1.42357	1.42641	1.4289	1.32156	1.42124	1.36329	1.43501	1.40905	1.37502	1.38323	1.41427	1.40369	1.41125	1.38701	1.4332	1.41619	1.37614	1.40406	1.36747	1.37527	1.39223	1.41318	1.44699	1.43578	1.44117	1.43702	1.34059	1.40114	1.34564	1.40379	1.40124	1.41054	1.38594	1.42329	1.42699	1.41807	1.37368	1.41982	1.42632
1597.49	1.37009	1.39956	1.36343	1.44746	1.43152	1.38216	1.3788	1.41037	1.44997	1.41395	1.42396	1.42701	1.42928	1.32227	1.42138	1.36362	1.43526	1.40967	1.37532	1.38364	1.41492	1.40417	1.41183	1.38742	1.43375	1.41655	1.37644	1.40469	1.36794	1.37583	1.39259	1.41345	1.44753	1.43624	1.44158	1.4373	1.34115	1.40127	1.34619	1.40405	1.40174	1.41066	1.38655	1.42363	1.42703	1.41866	1.37415	1.4204	1.42656
1596.51	1.37072	1.39972	1.36422	1.44823	1.43182	1.38281	1.37936	1.41084	1.45025	1.41445	1.42437	1.42755	1.42975	1.32301	1.4219	1.36426	1.43579	1.41006	1.37577	1.38412	1.41579	1.40438	1.41221	1.38786	1.43455	1.41704	1.37705	1.40495	1.36853	1.3765	1.39311	1.41389	1.44798	1.4364	1.44201	1.43784	1.34168	1.40189	1.34682	1.40438	1.40206	1.41067	1.38723	1.42382	1.42714	1.41934	1.37489	1.42107	1.4269
1595.53	1.37104	1.39996	1.3647	1.44846	1.43202	1.38342	1.37979	1.41137	1.45037	1.41484	1.42489	1.42826	1.43033	1.32374	1.42266	1.36478	1.43584	1.41043	1.37616	1.38486	1.41627	1.4048	1.4126	1.38838	1.43504	1.4171	1.37773	1.40539	1.36907	1.37708	1.39346	1.41411	1.44853	1.43671	1.44201	1.43827	1.34231	1.40235	1.34736	1.40496	1.40261	1.41098	1.38753	1.42413	1.42773	1.42024	1.37556	1.42139	1.42728
1594.55	1.37153	1.40018	1.36513	1.4485	1.4325	1.38405	1.38019	1.41176	1.45098	1.41551	1.42543	1.4289	1.43081	1.32422	1.423	1.36539	1.43609	1.41077	1.37695	1.38566	1.41682	1.40544	1.41326	1.38891	1.43542	1.41725	1.37834	1.40637	1.36944	1.37751	1.39368	1.41461	1.44901	1.4369	1.44219	1.43869	1.34297	1.40299	1.34818	1.40532	1.40325	1.41168	1.3878	1.42452	1.4285	1.42078	1.3762	1.42178	1.42747
1593.57	1.37213	1.4004	1.36559	1.4489	1.43307	1.38471	1.38062	1.4121	1.45176	1.41626	1.42568	1.42931	1.43115	1.32491	1.42341	1.36605	1.43649	1.41119	1.3777	1.38621	1.41743	1.40585	1.41359	1.38932	1.43594	1.41768	1.37924	1.40679	1.36986	1.37777	1.39388	1.41499	1.44922	1.43688	1.4424	1.43914	1.3438	1.40355	1.34926	1.4059	1.40384	1.41218	1.38843	1.42495	1.42876	1.42121	1.37689	1.42236	1.42795
1592.59	1.37254	1.4007	1.3663	1.44959	1.43378	1.38528	1.38105	1.41248	1.45234	1.41657	1.42574	1.42981	1.43164	1.32568	1.4239	1.36675	1.43691	1.41174	1.378	1.38645	1.418	1.40631	1.41379	1.3898	1.43634	1.4183	1.37992	1.4071	1.37052	1.37833	1.3943	1.41509	1.44969	1.43722	1.44284	1.43937	1.34479	1.40394	1.35013	1.40651	1.4043	1.41294	1.38927	1.42534	1.42905	1.42175	1.37752	1.42273	1.42877
1591.61	1.37268	1.40109	1.36699	1.45012	1.43425	1.38555	1.38175	1.41302	1.4527	1.41705	1.42608	1.43039	1.43235	1.32657	1.42415	1.36732	1.43693	1.41248	1.37835	1.38684	1.41851	1.40681	1.41412	1.39021	1.43672	1.41865	1.38007	1.40776	1.37118	1.37884	1.39468	1.41542	1.45034	1.43765	1.4432	1.43949	1.3453	1.4043	1.35066	1.40708	1.40487	1.4131	1.38976	1.42563	1.42943	1.4224	1.37805	1.42317	1.42928
1590.63	1.37299	1.40145	1.3676	1.45067	1.4342	1.38613	1.3822	1.4137	1.45291	1.41781	1.42663	1.43124	1.43285	1.32715	1.42471	1.36793	1.43729	1.41295	1.37922	1.38732	1.41916	1.40718	1.41474	1.39074	1.43721	1.41892	1.38048	1.40837	1.37193	1.37935	1.39517	1.41617	1.4509	1.43818	1.44344	1.4398	1.34604	1.40522	1.35138	1.40768	1.4059	1.41342	1.39037	1.42593	1.42991	1.42295	1.37865	1.42342	1.42959
1589.66	1.37379	1.40151	1.3681	1.45108	1.43466	1.38697	1.38281	1.41405	1.45332	1.41846	1.42707	1.43195	1.43309	1.3277	1.4251	1.36887	1.43752	1.4134	1.37991	1.38757	1.41973	1.40774	1.41525	1.39147	1.43753	1.41952	1.38132	1.40865	1.37254	1.37993	1.3959	1.41676	1.45144	1.43838	1.44383	1.44046	1.34682	1.40588	1.35215	1.40807	1.40684	1.41391	1.39088	1.4263	1.43029	1.42389	1.37922	1.42403	1.43003
1588.68	1.37435	1.40196	1.36887	1.45152	1.43524	1.38791	1.38345	1.41459	1.45391	1.41926	1.42753	1.43239	1.43353	1.32836	1.42542	1.36985	1.43754	1.41385	1.38042	1.38804	1.42032	1.40823	1.41565	1.39187	1.4379	1.41998	1.38208	1.40875	1.37303	1.38046	1.39634	1.41719	1.45182	1.43878	1.44438	1.44092	1.34754	1.40624	1.3531	1.40853	1.40732	1.41433	1.39144	1.42684	1.43024	1.42439	1.37978	1.42464	1.43053
1587.71	1.37479	1.40261	1.36946	1.45192	1.43563	1.38856	1.38375	1.41526	1.45432	1.42004	1.42793	1.43281	1.43403	1.32916	1.4258	1.37043	1.43792	1.41423	1.38114	1.38898	1.42108	1.40865	1.4161	1.39231	1.43863	1.4201	1.38271	1.40901	1.37343	1.38111	1.3968	1.41743	1.45193	1.43918	1.44479	1.44121	1.34836	1.40648	1.354	1.40916	1.40766	1.41453	1.39198	1.42718	1.43081	1.42491	1.38035	1.42475	1.43083
1586.74	1.37515	1.4027	1.36984	1.45228	1.4364	1.38889	1.38419	1.41588	1.45463	1.42057	1.42868	1.43336	1.43432	1.3299	1.42618	1.37083	1.43814	1.41486	1.38181	1.38959	1.4219	1.40924	1.41675	1.39272	1.43917	1.42027	1.38331	1.40983	1.37399	1.38168	1.39686	1.41786	1.45219	1.43933	1.44487	1.44178	1.34912	1.40707	1.35483	1.40978	1.40857	1.41463	1.39259	1.42734	1.4315	1.42551	1.38103	1.42545	1.43114
1585.77	1.37554	1.40298	1.37036	1.45274	1.43681	1.38949	1.38489	1.41625	1.455	1.42101	1.42923	1.43411	1.43483	1.33063	1.42629	1.37136	1.43851	1.41527	1.3822	1.38982	1.42241	1.40985	1.41721	1.39303	1.43971	1.42064	1.3838	1.41071	1.3745	1.38208	1.39689	1.41833	1.45272	1.43966	1.44546	1.44196	1.3498	1.40756	1.35567	1.40993	1.40938	1.41487	1.39304	1.42764	1.43186	1.42607	1.38188	1.42613	1.43156
1584.8	1.37607	1.40316	1.37121	1.45317	1.4371	1.39034	1.38546	1.41643	1.45566	1.42172	1.42945	1.43494	1.43517	1.3313	1.42684	1.37216	1.43919	1.41544	1.38305	1.3905	1.42299	1.41038	1.41747	1.39362	1.44029	1.42098	1.38466	1.41131	1.37514	1.38248	1.39736	1.41863	1.45323	1.44015	1.44545	1.442	1.35067	1.40817	1.35633	1.41034	1.41002	1.41543	1.39373	1.42798	1.43221	1.42664	1.38251	1.42641	1.43217
1583.83	1.37622	1.40336	1.37197	1.45341	1.43764	1.39099	1.38592	1.41701	1.45598	1.42247	1.42978	1.4355	1.43574	1.3321	1.42738	1.37289	1.43939	1.41613	1.38384	1.39098	1.42346	1.41061	1.41795	1.39428	1.44067	1.42136	1.38526	1.41163	1.3759	1.38302	1.398	1.419	1.45389	1.44011	1.4455	1.44251	1.35181	1.40905	1.35696	1.41114	1.41058	1.41564	1.39428	1.42866	1.43258	1.42729	1.38296	1.42702	1.43274
1582.87	1.37692	1.40416	1.37261	1.45377	1.43809	1.39143	1.38636	1.41765	1.45607	1.42286	1.43007	1.43576	1.43626	1.33278	1.42777	1.37371	1.43951	1.41692	1.38443	1.39154	1.42415	1.41094	1.41849	1.39479	1.44152	1.42179	1.38573	1.41193	1.37672	1.38376	1.39847	1.41935	1.45447	1.44024	1.4461	1.44304	1.35238	1.40965	1.35792	1.41185	1.41116	1.41592	1.39491	1.42918	1.43293	1.42805	1.38338	1.42767	1.43325
1581.9	1.37774	1.40458	1.37306	1.45409	1.43828	1.39203	1.38678	1.41786	1.45647	1.42339	1.4304	1.43642	1.43671	1.33336	1.42803	1.37436	1.43971	1.41739	1.38487	1.39205	1.42478	1.41148	1.41876	1.3951	1.442	1.42223	1.38618	1.41258	1.37732	1.38438	1.39933	1.41979	1.45452	1.44053	1.44656	1.44348	1.35311	1.40992	1.35901	1.41247	1.4117	1.41663	1.39544	1.42933	1.43308	1.42859	1.38444	1.42813	1.43341
1580.93	1.37817	1.40488	1.37365	1.45464	1.43853	1.39285	1.38734	1.41814	1.45687	1.42401	1.43069	1.43732	1.43736	1.33393	1.4285	1.37501	1.44013	1.41798	1.38573	1.39267	1.42552	1.41214	1.41948	1.39554	1.44272	1.42276	1.38695	1.41353	1.37801	1.38469	1.40002	1.42043	1.45471	1.44089	1.44689	1.44378	1.35415	1.41046	1.35985	1.4128	1.41231	1.41716	1.39603	1.42959	1.43343	1.42923	1.38566	1.42854	1.43401
1579.97	1.37867	1.40491	1.37436	1.45538	1.43918	1.39332	1.3878	1.41899	1.45725	1.42479	1.43106	1.43816	1.43798	1.33471	1.42893	1.37573	1.44056	1.41844	1.38641	1.39323	1.42592	1.41284	1.41992	1.39637	1.44321	1.42273	1.38781	1.41416	1.37869	1.3852	1.40021	1.42108	1.45528	1.44144	1.447	1.44408	1.35486	1.41105	1.36083	1.41331	1.41287	1.41766	1.3966	1.42992	1.43399	1.43013	1.38624	1.42906	1.43457
1579.01	1.37918	1.40542	1.37497	1.45575	1.43998	1.39362	1.38824	1.41954	1.45753	1.42582	1.43158	1.43875	1.43886	1.33565	1.42931	1.37635	1.44103	1.41888	1.38695	1.39385	1.42652	1.41345	1.42029	1.39692	1.4434	1.42284	1.38824	1.41451	1.37905	1.38586	1.40059	1.42161	1.45591	1.44224	1.44714	1.44466	1.35545	1.41179	1.36174	1.41402	1.41374	1.41846	1.39701	1.43056	1.4345	1.43069	1.38678	1.42968	1.4349
1578.05	1.37979	1.40606	1.37553	1.45609	1.44029	1.39424	1.38913	1.41983	1.45792	1.42649	1.43226	1.43951	1.43914	1.33652	1.42994	1.37716	1.4416	1.41967	1.38772	1.39435	1.42722	1.41386	1.42098	1.39739	1.44384	1.42336	1.38879	1.41513	1.37956	1.38684	1.40087	1.42183	1.45629	1.4423	1.4475	1.44534	1.35611	1.4122	1.36258	1.4145	1.41434	1.41891	1.39765	1.43106	1.43509	1.4312	1.38725	1.43004	1.43539
1577.09	1.38016	1.40644	1.37607	1.45671	1.44066	1.39519	1.39009	1.42053	1.45857	1.42682	1.43282	1.44008	1.43948	1.33746	1.4305	1.37784	1.44162	1.42016	1.38843	1.39487	1.42772	1.41416	1.4216	1.3979	1.4445	1.42392	1.38966	1.41593	1.38027	1.38769	1.40101	1.42223	1.45681	1.44259	1.44788	1.44541	1.35688	1.41261	1.36336	1.4151	1.41488	1.41918	1.39851	1.43155	1.43563	1.43194	1.38776	1.43028	1.43596
1576.13	1.38062	1.40662	1.37686	1.4574	1.44125	1.39588	1.39081	1.42133	1.45916	1.42753	1.43309	1.44068	1.43993	1.33804	1.43063	1.37859	1.44169	1.42039	1.38906	1.39547	1.4285	1.41458	1.42188	1.39855	1.44521	1.42448	1.39055	1.41623	1.38109	1.3881	1.40159	1.42285	1.45768	1.44328	1.44863	1.44549	1.35782	1.41318	1.36413	1.41531	1.41558	1.41984	1.39945	1.43189	1.4362	1.43255	1.3886	1.43062	1.43634
1575.17	1.38143	1.40712	1.37769	1.45769	1.44144	1.39665	1.39115	1.42176	1.45943	1.42806	1.43352	1.44131	1.44042	1.33877	1.4308	1.379	1.44192	1.42096	1.38955	1.39614	1.42917	1.41537	1.42255	1.39898	1.44577	1.42446	1.39104	1.41654	1.38175	1.38807	1.40244	1.42321	1.45792	1.44336	1.44939	1.4462	1.35881	1.41368	1.3652	1.41581	1.41644	1.42038	1.39989	1.43196	1.43633	1.43322	1.38932	1.4314	1.43688
1574.22	1.38218	1.40739	1.37825	1.45778	1.44192	1.39745	1.39185	1.42206	1.4599	1.42882	1.43393	1.44205	1.44131	1.33942	1.4315	1.37976	1.44262	1.42167	1.39013	1.39672	1.42962	1.4158	1.42302	1.3996	1.44625	1.42474	1.39177	1.41725	1.38231	1.3887	1.40298	1.4236	1.45821	1.4436	1.44944	1.44693	1.35986	1.41431	1.36605	1.41677	1.41734	1.42038	1.40012	1.43238	1.43665	1.43396	1.38994	1.43191	1.43764
1573.26	1.38256	1.40748	1.37887	1.45834	1.44273	1.39826	1.39255	1.42272	1.4603	1.42971	1.43451	1.44273	1.44193	1.34019	1.43233	1.38071	1.44293	1.4221	1.39081	1.39704	1.43057	1.4163	1.42357	1.40008	1.44673	1.42528	1.39238	1.41807	1.38292	1.38947	1.40329	1.42394	1.45857	1.44422	1.44926	1.44763	1.36065	1.41505	1.36687	1.41714	1.41793	1.42058	1.40093	1.43315	1.43725	1.43465	1.39058	1.43214	1.43811
1572.31	1.38279	1.40786	1.3798	1.45895	1.44333	1.39856	1.39271	1.42331	1.46031	1.4305	1.43497	1.4434	1.44229	1.34088	1.43279	1.38162	1.44309	1.42235	1.39167	1.3974	1.43126	1.41676	1.42431	1.40057	1.44742	1.42584	1.39294	1.41881	1.38345	1.39004	1.40372	1.42409	1.45898	1.4447	1.44958	1.44782	1.3613	1.41582	1.36764	1.4176	1.4185	1.42135	1.40161	1.4337	1.43748	1.43512	1.39108	1.43284	1.43835
1571.35	1.38335	1.40846	1.38046	1.45933	1.44392	1.39903	1.39315	1.42382	1.46092	1.43098	1.43559	1.44389	1.44255	1.34156	1.43297	1.38246	1.44337	1.42284	1.39261	1.39824	1.43179	1.41716	1.42477	1.40102	1.44786	1.42604	1.39353	1.41928	1.38424	1.39057	1.40437	1.42465	1.45958	1.44487	1.4504	1.44793	1.36217	1.41638	1.3687	1.41827	1.41963	1.42178	1.40201	1.43389	1.43782	1.43582	1.39164	1.43351	1.43874
1570.4	1.384	1.40888	1.38087	1.45986	1.44458	1.39996	1.3939	1.42428	1.4616	1.43158	1.43615	1.4444	1.44318	1.34259	1.43358	1.38301	1.44357	1.4235	1.3931	1.39896	1.43244	1.41763	1.42517	1.40142	1.4486	1.42613	1.39412	1.4196	1.38485	1.39112	1.40475	1.42559	1.46007	1.44514	1.4508	1.44833	1.3628	1.41663	1.36966	1.41877	1.42018	1.4222	1.40263	1.43431	1.43836	1.43661	1.39248	1.434	1.43933
1569.45	1.38442	1.40914	1.38148	1.46057	1.44497	1.4008	1.3946	1.4249	1.46189	1.43246	1.43619	1.445	1.44359	1.34338	1.43424	1.38365	1.4437	1.42437	1.39357	1.3992	1.43311	1.41832	1.42578	1.40202	1.449	1.42639	1.39487	1.42004	1.38549	1.392	1.40482	1.42601	1.4607	1.44564	1.45109	1.44866	1.36368	1.4174	1.37044	1.41972	1.42048	1.42282	1.40325	1.435	1.43909	1.43733	1.39338	1.43467	1.4398
1568.5	1.38508	1.40938	1.38222	1.46126	1.44532	1.40139	1.39516	1.42539	1.4625	1.43318	1.43675	1.44587	1.44397	1.34397	1.43463	1.38436	1.44397	1.42496	1.39411	1.39964	1.43376	1.41892	1.42623	1.40277	1.44935	1.42688	1.39574	1.4207	1.38606	1.39259	1.40492	1.42645	1.46103	1.44599	1.45159	1.44911	1.36469	1.41806	1.37106	1.42046	1.42128	1.42315	1.4041	1.43523	1.4395	1.43822	1.39416	1.43545	1.44004
1567.55	1.38562	1.40996	1.38296	1.46156	1.44592	1.4021	1.39569	1.4258	1.46283	1.43329	1.43747	1.44688	1.44474	1.34479	1.43534	1.38506	1.44456	1.42535	1.39475	1.40015	1.43445	1.41935	1.42672	1.40309	1.45002	1.42736	1.39634	1.42124	1.38655	1.39322	1.40527	1.42718	1.46133	1.44616	1.45192	1.44957	1.36557	1.41855	1.37215	1.42072	1.42207	1.42352	1.40483	1.43554	1.43976	1.43896	1.39496	1.43599	1.44086
1566.61	1.38598	1.41031	1.38366	1.46152	1.4465	1.40288	1.39639	1.42651	1.46321	1.43395	1.4379	1.44759	1.44538	1.34554	1.43566	1.3858	1.44482	1.4257	1.39569	1.40081	1.43508	1.41981	1.42716	1.40343	1.45074	1.42789	1.39682	1.42193	1.38698	1.39364	1.40614	1.42745	1.46197	1.44663	1.452	1.45003	1.36633	1.41905	1.37313	1.42115	1.42257	1.42426	1.4051	1.43605	1.4402	1.43952	1.39566	1.43633	1.44153
1565.66	1.38685	1.41063	1.38465	1.46192	1.4471	1.40367	1.39732	1.42704	1.46376	1.43474	1.4384	1.4481	1.44581	1.34619	1.43592	1.38677	1.44524	1.42622	1.39648	1.40179	1.43555	1.42042	1.42786	1.40402	1.45147	1.42806	1.39735	1.42245	1.38754	1.39395	1.40676	1.42747	1.46255	1.4472	1.45248	1.45052	1.36717	1.4198	1.37441	1.4218	1.42341	1.42487	1.40569	1.43652	1.44071	1.43987	1.3963	1.4365	1.44184
1564.72	1.38735	1.41091	1.38537	1.46252	1.44742	1.40435	1.39792	1.42762	1.46403	1.4352	1.43885	1.4485	1.44635	1.34695	1.43622	1.38747	1.44563	1.42674	1.39712	1.40263	1.4365	1.42112	1.42844	1.40467	1.45172	1.42833	1.39806	1.42282	1.38849	1.39435	1.40712	1.42774	1.46305	1.44746	1.45297	1.45098	1.36802	1.42047	1.37566	1.42215	1.42434	1.42514	1.40668	1.43699	1.4408	1.44048	1.3968	1.4372	1.44229
1563.77	1.38799	1.41124	1.38607	1.46321	1.44752	1.4049	1.39847	1.42823	1.46424	1.43597	1.43925	1.44916	1.44705	1.34788	1.4366	1.38818	1.4458	1.42738	1.39788	1.40296	1.43728	1.42196	1.4288	1.40526	1.45238	1.42907	1.39905	1.42367	1.38933	1.39511	1.40769	1.42844	1.46329	1.44758	1.45334	1.4513	1.36892	1.42081	1.37645	1.42294	1.42511	1.42553	1.40739	1.43722	1.44159	1.44138	1.39776	1.43809	1.44303
1562.83	1.38885	1.41153	1.387	1.46336	1.44789	1.40575	1.39899	1.42871	1.46468	1.43676	1.43979	1.44987	1.44732	1.34865	1.43711	1.38885	1.44637	1.42784	1.39844	1.40321	1.43778	1.42268	1.42938	1.40569	1.453	1.42968	1.39969	1.42431	1.38984	1.39591	1.40817	1.42935	1.46371	1.44847	1.45362	1.4518	1.36984	1.42133	1.37717	1.42357	1.4256	1.42612	1.40801	1.43756	1.44189	1.44223	1.3989	1.43855	1.44333
1561.89	1.38929	1.41185	1.38772	1.4636	1.44837	1.40652	1.39944	1.42949	1.46544	1.4376	1.44018	1.45054	1.44744	1.34946	1.43724	1.38975	1.44696	1.4285	1.39907	1.40413	1.43838	1.42266	1.43024	1.40626	1.45337	1.42974	1.40078	1.42478	1.39053	1.39665	1.40843	1.42993	1.4641	1.44884	1.45409	1.45213	1.3706	1.42208	1.37817	1.42396	1.42621	1.42653	1.40848	1.43803	1.44203	1.44287	1.39969	1.43882	1.4438
1560.95	1.38979	1.41228	1.38834	1.46434	1.44923	1.40715	1.40013	1.43	1.4659	1.43847	1.44083	1.45121	1.44827	1.35034	1.43792	1.39081	1.44717	1.42906	1.39987	1.40483	1.43893	1.42297	1.43068	1.40679	1.45361	1.43001	1.40171	1.42542	1.39122	1.39724	1.40906	1.4302	1.4646	1.44889	1.45458	1.45247	1.37148	1.42263	1.37903	1.42424	1.42711	1.42677	1.40882	1.43867	1.44248	1.44351	1.40017	1.43934	1.4445
1560.01	1.39045	1.4128	1.3891	1.46491	1.45002	1.40791	1.40073	1.43034	1.46618	1.43918	1.44129	1.45177	1.44913	1.3512	1.43874	1.39144	1.44723	1.42951	1.40054	1.40521	1.4397	1.42373	1.43089	1.40719	1.45424	1.43046	1.40206	1.4261	1.3918	1.39752	1.40942	1.43069	1.46501	1.44932	1.45497	1.45279	1.3724	1.4233	1.37993	1.42499	1.42779	1.42705	1.40952	1.43932	1.44308	1.44431	1.40086	1.43986	1.44487
1559.07	1.39064	1.41327	1.38969	1.46538	1.45046	1.40861	1.40129	1.43081	1.4667	1.43966	1.44172	1.45227	1.44971	1.35192	1.43922	1.39204	1.44763	1.43004	1.40145	1.40593	1.44057	1.42436	1.43134	1.40798	1.45505	1.43099	1.40256	1.42674	1.3926	1.39798	1.40974	1.43094	1.46551	1.44992	1.45536	1.45357	1.37335	1.42391	1.38098	1.42573	1.42852	1.42769	1.41023	1.43963	1.44388	1.4453	1.4016	1.4404	1.44544
1558.13	1.39097	1.41358	1.39046	1.46575	1.45066	1.40922	1.40213	1.43125	1.46696	1.44032	1.44246	1.45316	1.45015	1.35264	1.43957	1.39286	1.44796	1.43041	1.40213	1.40647	1.44125	1.42483	1.43202	1.40864	1.45564	1.43123	1.40334	1.42731	1.39342	1.39858	1.41045	1.43158	1.46631	1.4502	1.45595	1.4544	1.37423	1.42459	1.38205	1.42635	1.42967	1.42835	1.41087	1.4399	1.44458	1.44603	1.40217	1.44104	1.44617
1557.2	1.39177	1.41407	1.39104	1.46609	1.45103	1.4099	1.40256	1.43173	1.4674	1.44082	1.44277	1.45409	1.4506	1.35343	1.44002	1.39354	1.44809	1.43098	1.40274	1.40707	1.44191	1.42559	1.43239	1.40887	1.45609	1.43157	1.40403	1.42783	1.39411	1.39944	1.411	1.43229	1.46666	1.45074	1.45649	1.45491	1.37496	1.42504	1.38291	1.42684	1.43059	1.42872	1.41165	1.44058	1.44504	1.44653	1.40289	1.44175	1.44626
1556.26	1.39238	1.41437	1.39171	1.46646	1.4517	1.41072	1.40312	1.43221	1.46801	1.44166	1.44311	1.45463	1.45128	1.35441	1.44027	1.39449	1.44823	1.43183	1.4032	1.40777	1.44253	1.42637	1.43287	1.4093	1.45627	1.43206	1.40463	1.42864	1.39471	1.40046	1.41172	1.4329	1.46692	1.45095	1.45674	1.45503	1.3759	1.42553	1.38383	1.42715	1.43121	1.42901	1.41248	1.44115	1.44531	1.4469	1.40413	1.4424	1.44659
1555.33	1.39298	1.41463	1.39237	1.46689	1.45228	1.41142	1.40381	1.43275	1.46848	1.44258	1.44352	1.45535	1.45164	1.35519	1.44069	1.39525	1.44857	1.43211	1.40376	1.40828	1.44327	1.42688	1.43369	1.41008	1.45696	1.43258	1.40534	1.4292	1.39542	1.40122	1.41209	1.43341	1.46756	1.45104	1.45697	1.4554	1.37677	1.42636	1.38505	1.4278	1.43176	1.42939	1.41323	1.44149	1.44589	1.44755	1.40488	1.44268	1.44726
1554.4	1.39356	1.41528	1.39302	1.46748	1.45288	1.41224	1.40464	1.43344	1.4691	1.44336	1.444	1.45591	1.45222	1.35609	1.44115	1.39572	1.4491	1.43255	1.40462	1.40873	1.44407	1.4271	1.43423	1.41071	1.45821	1.43271	1.40597	1.42956	1.39616	1.40203	1.41244	1.43351	1.46803	1.45157	1.45722	1.45572	1.37756	1.42717	1.38597	1.42858	1.43244	1.42984	1.41382	1.44167	1.44641	1.44824	1.40572	1.44282	1.44767
1553.47	1.39407	1.41585	1.39379	1.46803	1.45334	1.41288	1.40547	1.43424	1.46935	1.4441	1.44464	1.45659	1.4529	1.35687	1.44173	1.39669	1.44952	1.43319	1.40535	1.40931	1.44463	1.42744	1.43474	1.41124	1.45915	1.43295	1.40681	1.43025	1.39684	1.40268	1.41306	1.43383	1.46815	1.4522	1.45774	1.45617	1.37851	1.42763	1.38691	1.42915	1.43351	1.43048	1.41423	1.44219	1.4467	1.44938	1.40646	1.44336	1.44832
1552.53	1.39481	1.41584	1.39457	1.46877	1.45377	1.4138	1.40609	1.43484	1.46952	1.4446	1.44507	1.45752	1.45353	1.35764	1.44218	1.39783	1.45017	1.43404	1.40612	1.41009	1.44521	1.42823	1.43552	1.41175	1.45939	1.43324	1.40742	1.43095	1.39734	1.40304	1.41357	1.4344	1.46909	1.45251	1.4585	1.45675	1.37941	1.4282	1.38841	1.42976	1.43403	1.43116	1.41491	1.44287	1.44713	1.45012	1.40709	1.4441	1.44882
1551.61	1.3952	1.41611	1.39515	1.46897	1.45445	1.41474	1.40691	1.43492	1.46997	1.44538	1.44549	1.45819	1.45442	1.35838	1.44244	1.39851	1.45031	1.43454	1.40688	1.41071	1.44605	1.42882	1.4359	1.41244	1.45994	1.43377	1.40813	1.4316	1.39798	1.40356	1.41425	1.43472	1.46975	1.45294	1.4589	1.45722	1.38031	1.42906	1.38965	1.43014	1.43476	1.43152	1.41575	1.44329	1.44761	1.45046	1.40758	1.44448	1.44908
1550.68	1.39575	1.41679	1.39597	1.46954	1.45458	1.41537	1.40762	1.43556	1.47043	1.44621	1.44626	1.45878	1.45468	1.35965	1.44286	1.39916	1.45064	1.43482	1.40769	1.41124	1.44686	1.42955	1.43655	1.41297	1.46049	1.43425	1.40884	1.43218	1.39864	1.40426	1.41463	1.43522	1.47015	1.45346	1.45919	1.4579	1.3813	1.42971	1.39025	1.43083	1.43565	1.43206	1.4166	1.44384	1.44834	1.45113	1.40821	1.44488	1.44971
1549.75	1.39658	1.417	1.3969	1.47023	1.45532	1.41597	1.4081	1.43613	1.47069	1.44679	1.44667	1.45941	1.45497	1.3606	1.44344	1.39989	1.45091	1.43545	1.40813	1.41206	1.44756	1.43027	1.43723	1.41346	1.46088	1.43473	1.40968	1.43278	1.39948	1.40478	1.41479	1.43599	1.47023	1.45344	1.45957	1.45823	1.38236	1.43015	1.39065	1.43145	1.43624	1.43264	1.4171	1.44415	1.44884	1.45201	1.40926	1.44554	1.45041
1548.83	1.39701	1.41721	1.39776	1.47067	1.45601	1.41671	1.40873	1.43647	1.47132	1.44778	1.44696	1.46006	1.4555	1.36132	1.44432	1.40081	1.45129	1.43603	1.40849	1.41271	1.44802	1.43078	1.43757	1.41414	1.46168	1.43507	1.41057	1.43342	1.40054	1.40541	1.41539	1.43653	1.47052	1.45401	1.4598	1.45808	1.38328	1.43084	1.39146	1.43218	1.43684	1.43308	1.41744	1.44442	1.44907	1.45272	1.4103	1.44629	1.45094
1547.9	1.39768	1.41763	1.39827	1.47113	1.45618	1.41727	1.40925	1.43699	1.47202	1.44843	1.44772	1.46085	1.45618	1.36189	1.4448	1.40166	1.4517	1.43677	1.40926	1.41322	1.44848	1.43103	1.43817	1.41463	1.46217	1.43518	1.41104	1.43369	1.40121	1.40603	1.41599	1.43677	1.47112	1.45465	1.46012	1.45868	1.38413	1.43123	1.39267	1.43247	1.43792	1.43339	1.41821	1.44497	1.44911	1.45304	1.41097	1.44712	1.45135
1546.98	1.39836	1.41804	1.39864	1.47144	1.45673	1.41787	1.40993	1.43781	1.47233	1.44874	1.44828	1.46192	1.45688	1.36269	1.44501	1.40245	1.45219	1.43752	1.4103	1.41418	1.44918	1.43175	1.43855	1.41527	1.46262	1.43567	1.4117	1.43404	1.4017	1.40648	1.41635	1.43686	1.47165	1.45493	1.46084	1.45935	1.38497	1.43166	1.39386	1.43324	1.43848	1.43366	1.41897	1.44559	1.44973	1.45392	1.41159	1.44756	1.45183
1546.05	1.39874	1.4186	1.39939	1.47175	1.45763	1.41868	1.41066	1.43839	1.47272	1.44949	1.44861	1.46239	1.45763	1.36344	1.44553	1.40314	1.4525	1.43804	1.41123	1.41484	1.45012	1.43257	1.43918	1.41594	1.46332	1.43633	1.41247	1.43482	1.4022	1.40717	1.41683	1.43749	1.47226	1.45531	1.4614	1.45966	1.38592	1.4322	1.39478	1.43389	1.43915	1.434	1.41932	1.44649	1.4505	1.45483	1.41235	1.44805	1.45201
1545.13	1.39956	1.41897	1.40023	1.47274	1.45826	1.41951	1.41123	1.43894	1.47308	1.45049	1.44908	1.46295	1.45824	1.36417	1.4459	1.40392	1.45278	1.43873	1.41185	1.4154	1.45067	1.43304	1.43982	1.41666	1.4639	1.43666	1.41304	1.43573	1.40316	1.40794	1.41733	1.43842	1.47284	1.45554	1.46153	1.4601	1.38671	1.43298	1.39567	1.4345	1.43995	1.43469	1.42008	1.44692	1.45057	1.45544	1.41314	1.44836	1.45255
1544.21	1.40036	1.41932	1.40122	1.47335	1.45867	1.42025	1.4119	1.43977	1.47343	1.45121	1.44973	1.46371	1.45847	1.36488	1.44619	1.40465	1.45334	1.43938	1.41257	1.41593	1.45118	1.43323	1.44049	1.41707	1.46451	1.43704	1.41392	1.43628	1.4039	1.40862	1.41771	1.43911	1.47324	1.45577	1.46189	1.46053	1.38746	1.4337	1.39688	1.43512	1.44074	1.43541	1.42079	1.44706	1.45067	1.45597	1.41379	1.44889	1.45269
1543.29	1.4006	1.41986	1.40209	1.47358	1.45936	1.42106	1.41267	1.44038	1.47411	1.45173	1.45022	1.46431	1.45886	1.36562	1.44688	1.40535	1.45376	1.43976	1.41331	1.41621	1.45195	1.43365	1.44087	1.41758	1.46508	1.43742	1.41467	1.43657	1.40451	1.4091	1.41799	1.43939	1.4733	1.45615	1.46263	1.46083	1.38851	1.43442	1.39803	1.43533	1.44145	1.43572	1.42141	1.44749	1.45127	1.45722	1.41452	1.44943	1.45341
1542.38	1.40107	1.42035	1.40289	1.47378	1.45973	1.42187	1.41329	1.44066	1.47433	1.45242	1.45067	1.46502	1.45935	1.36666	1.44737	1.40625	1.45389	1.43985	1.41403	1.41678	1.45271	1.43411	1.4413	1.41813	1.46533	1.43754	1.41542	1.43712	1.40518	1.40985	1.41849	1.44007	1.47404	1.45682	1.46316	1.46145	1.38959	1.43511	1.39887	1.43585	1.44209	1.43567	1.42218	1.44729	1.45186	1.45793	1.41537	1.44997	1.45463
1541.46	1.40173	1.4207	1.4038	1.47412	1.45985	1.42285	1.41416	1.44112	1.47458	1.45316	1.45107	1.46539	1.45988	1.36751	1.44785	1.4073	1.45424	1.44035	1.41457	1.41771	1.45375	1.43461	1.44172	1.41858	1.46582	1.438	1.41588	1.43746	1.40631	1.41074	1.41895	1.44044	1.47471	1.45715	1.46361	1.46206	1.39053	1.43568	1.3999	1.4365	1.443	1.43622	1.42317	1.44781	1.4526	1.45856	1.41651	1.4506	1.4553
1540.54	1.40232	1.42096	1.40432	1.47465	1.46034	1.42333	1.41496	1.44187	1.47523	1.45368	1.45151	1.46618	1.46062	1.36818	1.44822	1.40793	1.45453	1.44109	1.41522	1.41844	1.4546	1.43559	1.44246	1.41918	1.46676	1.43876	1.41647	1.43803	1.4071	1.4111	1.41954	1.44095	1.4748	1.45738	1.46413	1.46248	1.39141	1.43645	1.40086	1.43724	1.44415	1.43678	1.42346	1.44879	1.45325	1.459	1.41757	1.45097	1.4554
1539.63	1.40311	1.42115	1.40499	1.47536	1.46076	1.42398	1.41531	1.44237	1.47552	1.45433	1.45191	1.46699	1.46141	1.36917	1.44876	1.40895	1.45463	1.44165	1.41578	1.41896	1.45507	1.43625	1.44319	1.41984	1.46726	1.43917	1.41747	1.43912	1.40757	1.41179	1.42029	1.44113	1.47507	1.45804	1.46441	1.4628	1.39216	1.43688	1.40188	1.43802	1.44456	1.43755	1.42409	1.44954	1.45356	1.45974	1.41798	1.45132	1.4557
1538.71	1.40374	1.42156	1.40573	1.47575	1.46129	1.42493	1.41595	1.44296	1.47601	1.45529	1.45237	1.46776	1.4621	1.37001	1.44934	1.4098	1.45502	1.44212	1.41667	1.41952	1.45559	1.43657	1.44377	1.42063	1.46737	1.43929	1.41819	1.43986	1.40773	1.4125	1.42062	1.44149	1.47565	1.45856	1.46457	1.46363	1.39312	1.4371	1.40298	1.43871	1.44509	1.43778	1.42489	1.44975	1.45384	1.46017	1.41856	1.45185	1.45665
1537.8	1.40433	1.42209	1.40655	1.47619	1.46196	1.4257	1.41657	1.44369	1.47657	1.45636	1.45281	1.46857	1.46271	1.37062	1.44992	1.41026	1.45518	1.44302	1.4175	1.4202	1.45619	1.43714	1.44443	1.42149	1.4676	1.43947	1.4189	1.44012	1.40827	1.41299	1.42111	1.44183	1.47629	1.45895	1.4654	1.46419	1.39414	1.43799	1.40379	1.43924	1.44619	1.43802	1.42548	1.44997	1.45443	1.46053	1.41901	1.45221	1.4573
1536.89	1.40513	1.42263	1.40727	1.47655	1.46295	1.42631	1.41707	1.44406	1.47692	1.45683	1.4536	1.46927	1.46299	1.37156	1.45041	1.41087	1.45578	1.44387	1.41804	1.42067	1.45675	1.43785	1.44495	1.42196	1.46852	1.43993	1.41999	1.44065	1.40963	1.41349	1.4215	1.44246	1.47635	1.45909	1.4658	1.46432	1.39498	1.43878	1.40471	1.4397	1.4468	1.43871	1.42638	1.45039	1.45518	1.46167	1.41992	1.45275	1.45735
1535.98	1.40546	1.42304	1.40794	1.47697	1.46349	1.42702	1.41782	1.44439	1.47742	1.4575	1.45425	1.46968	1.46315	1.37268	1.45076	1.41169	1.45606	1.44402	1.41886	1.42122	1.45763	1.4384	1.44547	1.42207	1.46967	1.44053	1.4206	1.44139	1.41056	1.41406	1.42219	1.44306	1.47688	1.45922	1.46605	1.46506	1.3958	1.43945	1.40571	1.43988	1.44763	1.43949	1.42726	1.45071	1.45568	1.46259	1.42093	1.4536	1.45767
1535.07	1.40587	1.42356	1.40863	1.47731	1.46385	1.42781	1.41871	1.44491	1.47789	1.45801	1.45473	1.47014	1.46366	1.37363	1.4511	1.41274	1.45634	1.4442	1.41964	1.4221	1.45817	1.43906	1.44555	1.42294	1.46984	1.44108	1.4211	1.44205	1.41115	1.4148	1.42284	1.44342	1.47735	1.45938	1.46637	1.46575	1.39677	1.43994	1.40677	1.44053	1.44819	1.43981	1.42783	1.45151	1.4561	1.46313	1.42149	1.45391	1.45833
1534.16	1.40643	1.42405	1.40942	1.47776	1.46451	1.42854	1.41935	1.44571	1.47856	1.45846	1.45523	1.47083	1.46425	1.37441	1.4516	1.41331	1.45664	1.44482	1.42028	1.42279	1.45895	1.43968	1.44592	1.42347	1.47	1.44142	1.42201	1.44251	1.41174	1.41562	1.42319	1.444	1.47784	1.45972	1.46678	1.46603	1.3977	1.44048	1.40803	1.44144	1.44916	1.44022	1.42816	1.45178	1.4565	1.46356	1.42213	1.45444	1.45895
1533.25	1.40719	1.4243	1.40998	1.47832	1.4648	1.42917	1.41996	1.44633	1.47887	1.45916	1.45564	1.47152	1.46481	1.37502	1.45234	1.41382	1.4569	1.44541	1.42096	1.42344	1.45978	1.44025	1.44657	1.42415	1.47076	1.44161	1.42287	1.44274	1.41238	1.41589	1.42368	1.4444	1.47846	1.46071	1.46716	1.46625	1.39859	1.44086	1.40916	1.44185	1.45	1.4408	1.42866	1.45219	1.45681	1.46443	1.42281	1.45519	1.45921
1532.35	1.40756	1.42442	1.41092	1.47872	1.46503	1.42997	1.42057	1.44661	1.4794	1.4602	1.45611	1.47238	1.4655	1.37592	1.45283	1.4145	1.45731	1.44612	1.42178	1.42388	1.46043	1.44077	1.44731	1.42486	1.47137	1.44191	1.42322	1.44309	1.41318	1.41657	1.42403	1.44491	1.47852	1.46128	1.46788	1.46676	1.39948	1.44158	1.41014	1.44223	1.45067	1.44109	1.42936	1.45309	1.45719	1.465	1.42396	1.4561	1.45953
1531.44	1.40834	1.42498	1.41163	1.47914	1.46558	1.43091	1.42119	1.44699	1.47985	1.46121	1.45613	1.47281	1.46614	1.37662	1.45314	1.41535	1.45759	1.44685	1.42237	1.42395	1.46085	1.44124	1.44777	1.42495	1.47198	1.4419	1.42386	1.44376	1.41405	1.41735	1.42452	1.4458	1.479	1.46166	1.46866	1.46726	1.40043	1.44225	1.41098	1.44272	1.4515	1.44151	1.43001	1.45374	1.45758	1.46543	1.42466	1.45669	1.46036
1530.54	1.40895	1.42542	1.41195	1.47946	1.46629	1.43168	1.42195	1.44757	1.48033	1.46195	1.45648	1.47341	1.46644	1.37744	1.45373	1.41657	1.45828	1.44739	1.42281	1.4246	1.46154	1.44158	1.44831	1.42545	1.47274	1.4423	1.42466	1.44462	1.41468	1.41854	1.42496	1.4463	1.47969	1.46188	1.4689	1.46769	1.40139	1.44294	1.41179	1.44366	1.45221	1.44205	1.43077	1.45422	1.45796	1.46617	1.42499	1.45714	1.46073
1529.64	1.40969	1.42571	1.41273	1.48002	1.46668	1.43225	1.42297	1.44826	1.4807	1.46217	1.45727	1.47395	1.46667	1.37854	1.45406	1.41745	1.45892	1.44776	1.4234	1.42566	1.4622	1.44216	1.4491	1.42605	1.47301	1.44312	1.42536	1.44541	1.41564	1.41904	1.4251	1.44661	1.48027	1.46202	1.46897	1.46818	1.40208	1.44346	1.41284	1.44425	1.45301	1.44231	1.4313	1.45433	1.45877	1.46714	1.42578	1.45733	1.46099
1528.73	1.41042	1.42603	1.41351	1.48062	1.46708	1.43304	1.42365	1.44873	1.48084	1.46279	1.45797	1.4745	1.46739	1.37949	1.45443	1.41812	1.45887	1.44812	1.42468	1.42665	1.46296	1.44264	1.44967	1.42655	1.47334	1.44377	1.42613	1.44617	1.41627	1.4196	1.42568	1.44704	1.48068	1.46257	1.46927	1.46873	1.40307	1.44397	1.41379	1.44482	1.45365	1.44316	1.43204	1.4545	1.45924	1.46778	1.42667	1.45762	1.46146
1527.83	1.41102	1.42641	1.41421	1.48106	1.46773	1.43369	1.42454	1.44918	1.48146	1.46368	1.45857	1.47551	1.46798	1.37986	1.45517	1.41906	1.45866	1.44872	1.42579	1.42705	1.4638	1.44341	1.4503	1.42727	1.47407	1.44434	1.4268	1.44653	1.41671	1.4204	1.42646	1.44743	1.48083	1.46331	1.46983	1.46905	1.40412	1.44446	1.41464	1.44535	1.4541	1.44367	1.43294	1.45472	1.45967	1.46839	1.42777	1.45804	1.46238
1526.93	1.41165	1.42664	1.4151	1.48134	1.46813	1.43437	1.42511	1.44957	1.482	1.46432	1.45872	1.47614	1.46833	1.38047	1.45568	1.41972	1.45919	1.44933	1.42628	1.42745	1.46435	1.44389	1.451	1.42777	1.47471	1.44447	1.42753	1.44673	1.41759	1.42093	1.42688	1.44776	1.48107	1.4638	1.47031	1.46921	1.40505	1.44494	1.41588	1.44576	1.45496	1.44405	1.4337	1.45522	1.46024	1.46896	1.42857	1.45885	1.46307
1526.03	1.41201	1.42731	1.41603	1.48155	1.46845	1.43501	1.42543	1.45012	1.48209	1.46488	1.45902	1.47633	1.46919	1.38121	1.4561	1.42002	1.45976	1.44982	1.42673	1.42809	1.46503	1.44427	1.45142	1.42836	1.47527	1.4446	1.42802	1.44722	1.41829	1.42138	1.42725	1.44834	1.48144	1.4642	1.47075	1.46946	1.40587	1.44554	1.41689	1.44636	1.45588	1.44445	1.43404	1.45594	1.46055	1.46937	1.42938	1.45936	1.46348
1525.14	1.41274	1.42776	1.41676	1.48206	1.46891	1.43561	1.42599	1.45048	1.48252	1.46566	1.45988	1.47711	1.47	1.38213	1.45651	1.42086	1.46021	1.45048	1.4272	1.42895	1.4659	1.44525	1.45154	1.42922	1.476	1.4447	1.42845	1.44802	1.41901	1.42197	1.42753	1.44876	1.48182	1.46441	1.47119	1.47015	1.40686	1.44644	1.41792	1.44719	1.45697	1.44513	1.4345	1.45658	1.46097	1.47012	1.42993	1.45996	1.46381
1524.24	1.41356	1.42771	1.41724	1.48276	1.4693	1.43627	1.42679	1.451	1.48307	1.46646	1.4604	1.47831	1.4702	1.38337	1.457	1.42221	1.46032	1.45105	1.42808	1.42975	1.46635	1.44594	1.4522	1.4298	1.47658	1.44505	1.4291	1.4486	1.41987	1.42253	1.42846	1.44901	1.48281	1.46455	1.47191	1.47099	1.40769	1.44713	1.41863	1.44771	1.45773	1.44558	1.43515	1.4569	1.46169	1.47107	1.43065	1.46014	1.46435
1523.35	1.41403	1.42809	1.41823	1.48336	1.47	1.43707	1.42738	1.45186	1.48344	1.46721	1.46082	1.4786	1.47035	1.38436	1.45741	1.42288	1.46043	1.45142	1.42918	1.43034	1.46679	1.44588	1.45294	1.43028	1.47714	1.44538	1.42973	1.44913	1.42057	1.42315	1.42912	1.44966	1.48325	1.46471	1.47244	1.47153	1.40854	1.44784	1.41966	1.44821	1.45836	1.44575	1.43611	1.45751	1.46193	1.47158	1.43149	1.46084	1.46485
1522.45	1.41463	1.42863	1.41891	1.48344	1.47066	1.43755	1.42805	1.45261	1.48345	1.46772	1.46132	1.47889	1.47087	1.38521	1.45781	1.42354	1.46066	1.4518	1.42945	1.43085	1.46772	1.44634	1.45343	1.43077	1.47742	1.44582	1.43053	1.44965	1.42126	1.42379	1.42961	1.4504	1.48325	1.46527	1.47274	1.47207	1.40938	1.44837	1.42085	1.44851	1.45888	1.44621	1.43669	1.45809	1.46236	1.47249	1.43248	1.46132	1.46507
1521.56	1.41518	1.42914	1.4195	1.48381	1.47116	1.4384	1.42887	1.45325	1.48385	1.46845	1.46163	1.47985	1.47165	1.3859	1.45834	1.42424	1.46082	1.45241	1.42984	1.43111	1.46811	1.44728	1.45399	1.43146	1.47768	1.44595	1.43122	1.45032	1.42175	1.42448	1.43016	1.45066	1.4837	1.46577	1.47296	1.47244	1.41042	1.44902	1.42175	1.44877	1.4596	1.44651	1.43708	1.45852	1.46285	1.47312	1.43313	1.46175	1.46564
1520.66	1.4156	1.42958	1.42027	1.48417	1.47165	1.43948	1.42942	1.45372	1.48463	1.46912	1.46183	1.48079	1.47239	1.38658	1.45887	1.42513	1.46101	1.45281	1.43052	1.43168	1.46845	1.44785	1.45463	1.43221	1.47837	1.44623	1.43194	1.45089	1.42219	1.42537	1.4305	1.45088	1.48467	1.46608	1.47299	1.47295	1.41114	1.4496	1.42268	1.44962	1.46053	1.44703	1.43744	1.45901	1.46341	1.47342	1.43383	1.46229	1.46612
1519.77	1.41642	1.43005	1.4209	1.48466	1.47226	1.44005	1.42992	1.45395	1.48509	1.46953	1.46255	1.48111	1.4729	1.38725	1.45948	1.42585	1.4619	1.45328	1.43139	1.43237	1.46924	1.44814	1.45512	1.43275	1.47886	1.44688	1.4324	1.45154	1.42294	1.42581	1.43095	1.45111	1.48529	1.46634	1.47353	1.47337	1.4119	1.44975	1.42381	1.45046	1.46108	1.44742	1.43814	1.45937	1.46394	1.47453	1.43453	1.4627	1.46649
1518.88	1.41704	1.43081	1.42155	1.48531	1.47282	1.44057	1.4306	1.45438	1.48554	1.47038	1.46317	1.48134	1.47354	1.38777	1.46003	1.42646	1.46226	1.45391	1.43212	1.43295	1.47019	1.44886	1.4555	1.43322	1.4794	1.44756	1.43322	1.45209	1.4237	1.4261	1.43122	1.45166	1.48525	1.46658	1.47414	1.47349	1.41285	1.4498	1.42491	1.45063	1.46182	1.44802	1.43869	1.45971	1.46419	1.47497	1.43558	1.46312	1.46732
1517.99	1.41749	1.43111	1.42218	1.48596	1.47315	1.44159	1.43173	1.45495	1.48609	1.47118	1.46331	1.48223	1.474	1.38899	1.46027	1.42709	1.46227	1.45428	1.43268	1.43375	1.47087	1.44975	1.45593	1.43343	1.48036	1.448	1.43389	1.45263	1.42442	1.42666	1.43149	1.45219	1.48536	1.46685	1.47452	1.47367	1.41389	1.45033	1.4257	1.45118	1.46274	1.44844	1.43941	1.46027	1.46441	1.47534	1.4364	1.46382	1.46784
1517.11	1.41823	1.43128	1.42316	1.48636	1.47357	1.44227	1.43251	1.45566	1.48606	1.47192	1.46364	1.48279	1.47421	1.39006	1.46046	1.42793	1.4628	1.45479	1.43324	1.43439	1.47131	1.44998	1.45649	1.43373	1.48087	1.4481	1.43455	1.45316	1.42534	1.42741	1.43215	1.45265	1.48607	1.46735	1.47486	1.47425	1.41468	1.45115	1.42694	1.45162	1.46359	1.44877	1.44015	1.46101	1.46519	1.47636	1.43727	1.46438	1.4682
1516.22	1.41892	1.43163	1.4241	1.48697	1.47409	1.44283	1.43265	1.45614	1.4865	1.47233	1.46431	1.48333	1.47476	1.39083	1.46095	1.42866	1.46347	1.45537	1.43403	1.43492	1.47199	1.45013	1.45701	1.43452	1.48086	1.44841	1.43539	1.45372	1.4261	1.42825	1.43264	1.45304	1.48622	1.46757	1.47518	1.47485	1.41556	1.45184	1.42775	1.45197	1.4645	1.44929	1.44048	1.46127	1.46551	1.47686	1.43813	1.46479	1.46866
1515.33	1.41959	1.43218	1.42416	1.4873	1.47469	1.44328	1.43319	1.45643	1.4872	1.47256	1.465	1.48412	1.47538	1.39163	1.46172	1.4293	1.46359	1.45575	1.43477	1.43568	1.47272	1.45033	1.45751	1.43534	1.48087	1.44879	1.43605	1.45423	1.42669	1.42889	1.43289	1.45328	1.48645	1.46795	1.47559	1.47521	1.41618	1.45276	1.42837	1.4525	1.46505	1.44965	1.44122	1.46118	1.46568	1.47697	1.43839	1.46464	1.46894
1514.45	1.42025	1.43268	1.42486	1.4876	1.47491	1.44379	1.43417	1.45711	1.48768	1.47326	1.46547	1.48456	1.47576	1.39238	1.46218	1.43002	1.46377	1.45626	1.43546	1.4364	1.47308	1.45114	1.45805	1.43616	1.48169	1.44917	1.43653	1.45503	1.42742	1.4293	1.43331	1.45383	1.48669	1.46857	1.47635	1.4757	1.41723	1.45314	1.42947	1.45322	1.4655	1.44989	1.4418	1.46153	1.46625	1.47765	1.43909	1.46534	1.46931
1513.56	1.42059	1.43301	1.42621	1.48775	1.47517	1.44481	1.43488	1.4577	1.48784	1.47408	1.46611	1.48508	1.47626	1.39313	1.46266	1.43125	1.46398	1.4569	1.43617	1.43724	1.47345	1.45201	1.45839	1.43651	1.48237	1.44939	1.43706	1.45536	1.42824	1.42991	1.43408	1.45457	1.48706	1.46901	1.47687	1.47626	1.41787	1.45338	1.43037	1.45363	1.46618	1.45013	1.44188	1.462	1.46667	1.47853	1.43994	1.46651	1.47006
1512.68	1.42121	1.4331	1.42683	1.48804	1.47584	1.44564	1.43551	1.45835	1.48824	1.47483	1.46649	1.48607	1.4768	1.39408	1.4629	1.43184	1.46439	1.45734	1.43683	1.43789	1.4745	1.45263	1.45897	1.43713	1.48282	1.44978	1.43767	1.45601	1.42921	1.43089	1.43468	1.45497	1.4877	1.46942	1.47724	1.47648	1.41864	1.45437	1.43122	1.45452	1.46717	1.45079	1.44252	1.4627	1.46714	1.47958	1.44057	1.46672	1.47078
1511.8	1.42171	1.43323	1.42722	1.48839	1.47644	1.44653	1.43609	1.45885	1.48842	1.47527	1.46687	1.48666	1.47715	1.39492	1.46322	1.43244	1.46492	1.45779	1.43732	1.4382	1.47524	1.45303	1.45963	1.43755	1.48319	1.45	1.43851	1.4566	1.42985	1.43135	1.43493	1.45543	1.48816	1.46993	1.47768	1.47673	1.41935	1.45499	1.43206	1.45535	1.46792	1.45129	1.44375	1.46335	1.46765	1.48003	1.44141	1.4671	1.47115
1510.92	1.42212	1.43369	1.42793	1.48914	1.47688	1.44728	1.43673	1.45937	1.48863	1.47585	1.46737	1.48646	1.47739	1.39579	1.46386	1.43314	1.46535	1.45843	1.43814	1.43834	1.47555	1.45339	1.45996	1.43776	1.48367	1.45044	1.4393	1.45708	1.43039	1.43191	1.43526	1.45588	1.48824	1.4703	1.47797	1.47679	1.4203	1.45542	1.43282	1.45559	1.46857	1.45179	1.44441	1.46388	1.46801	1.48025	1.4423	1.46759	1.47134
1510.04	1.42296	1.43425	1.42825	1.48945	1.47732	1.44776	1.43734	1.45983	1.4891	1.47641	1.46759	1.48683	1.47822	1.39662	1.46424	1.43399	1.46566	1.45865	1.43873	1.43856	1.47618	1.45416	1.46051	1.43824	1.48429	1.45096	1.44016	1.45764	1.43096	1.43246	1.43593	1.45627	1.48858	1.47042	1.47828	1.47741	1.42134	1.4562	1.43397	1.4557	1.46898	1.45223	1.44484	1.46457	1.46829	1.48058	1.44279	1.46812	1.47155
1509.16	1.42339	1.4346	1.4289	1.48968	1.4778	1.44837	1.4378	1.4602	1.48969	1.4769	1.4677	1.48774	1.47888	1.39758	1.46467	1.43431	1.46596	1.45931	1.43927	1.43943	1.47715	1.45467	1.46112	1.43901	1.48497	1.45126	1.4408	1.45795	1.43154	1.43309	1.43635	1.45663	1.48911	1.47086	1.4784	1.47813	1.42208	1.45669	1.435	1.45601	1.46947	1.45261	1.4455	1.465	1.46844	1.48096	1.44342	1.46849	1.47209
1508.28	1.42371	1.43497	1.42982	1.4897	1.4781	1.449	1.43835	1.4606	1.48977	1.47796	1.46823	1.48863	1.47893	1.39811	1.46493	1.4349	1.46618	1.45998	1.43983	1.44016	1.4778	1.45497	1.46138	1.44004	1.48532	1.45145	1.44156	1.45846	1.43214	1.43371	1.4369	1.45709	1.48973	1.47093	1.47895	1.47856	1.4229	1.45697	1.4358	1.45691	1.47032	1.45303	1.44602	1.46498	1.46907	1.48195	1.44405	1.46915	1.4728
1507.4	1.42448	1.43538	1.43011	1.49062	1.47856	1.4497	1.43919	1.46124	1.49022	1.47876	1.46884	1.48912	1.47956	1.39868	1.46563	1.43602	1.46645	1.46031	1.44054	1.44052	1.47785	1.4556	1.46185	1.44056	1.48568	1.45181	1.44199	1.45941	1.43267	1.43432	1.43723	1.45763	1.49018	1.47121	1.4796	1.47893	1.42387	1.45709	1.43671	1.45781	1.47134	1.4535	1.44673	1.46532	1.46966	1.48275	1.44463	1.46967	1.47332
1506.53	1.42527	1.43567	1.43087	1.49133	1.47934	1.45048	1.43958	1.46176	1.49066	1.47906	1.46929	1.48931	1.48025	1.39939	1.46585	1.437	1.46665	1.46037	1.441	1.44106	1.47838	1.45606	1.4623	1.44082	1.48635	1.45228	1.44261	1.46002	1.43344	1.43482	1.4376	1.45812	1.49022	1.47166	1.48017	1.47933	1.42479	1.45751	1.43765	1.45818	1.47181	1.45365	1.4474	1.46582	1.47007	1.48316	1.44543	1.46994	1.47365
1505.65	1.42568	1.43623	1.43171	1.49162	1.47987	1.45107	1.44035	1.46222	1.49117	1.4793	1.46981	1.49012	1.48072	1.40021	1.46631	1.43754	1.4672	1.46086	1.44165	1.44192	1.47885	1.45659	1.46256	1.44134	1.48663	1.45266	1.44318	1.4603	1.43376	1.43526	1.43818	1.45848	1.49045	1.472	1.4804	1.47941	1.42545	1.45834	1.43868	1.45853	1.4724	1.45419	1.44778	1.46627	1.47048	1.48357	1.44632	1.47035	1.4739
1504.78	1.42631	1.43653	1.43233	1.49207	1.48021	1.4515	1.44124	1.46239	1.49145	1.48013	1.47061	1.49074	1.48117	1.40121	1.46704	1.43828	1.46752	1.46156	1.44224	1.44257	1.47959	1.4569	1.46336	1.44188	1.48703	1.45305	1.44392	1.46088	1.43443	1.43602	1.43864	1.45846	1.49089	1.47238	1.48056	1.48011	1.42633	1.45918	1.43953	1.45866	1.47336	1.4549	1.44825	1.46692	1.47092	1.48399	1.44701	1.47062	1.47447
1503.91	1.42722	1.43623	1.43292	1.49273	1.48063	1.4521	1.44179	1.46285	1.49182	1.4811	1.47081	1.49144	1.48123	1.40202	1.46743	1.43907	1.46741	1.46235	1.44284	1.44311	1.48031	1.45743	1.46409	1.44227	1.48773	1.45355	1.44424	1.46141	1.43515	1.43646	1.43918	1.45896	1.4916	1.4728	1.48093	1.48076	1.42727	1.45951	1.44048	1.45888	1.47405	1.4551	1.44882	1.46724	1.47129	1.48454	1.44742	1.47102	1.4749
1503.03	1.42773	1.43634	1.43385	1.49323	1.48105	1.45288	1.44208	1.46351	1.49218	1.48186	1.471	1.49174	1.48172	1.40272	1.4678	1.43929	1.4677	1.46271	1.44361	1.44358	1.48065	1.45792	1.46452	1.44272	1.48837	1.45381	1.44455	1.46175	1.43563	1.43687	1.43943	1.45963	1.49189	1.47313	1.48141	1.48122	1.42792	1.45997	1.4414	1.45937	1.47472	1.45524	1.44918	1.4676	1.47168	1.48501	1.44788	1.47133	1.47541
1502.16	1.42809	1.43683	1.43461	1.49344	1.48145	1.45333	1.44254	1.46385	1.49232	1.48209	1.47146	1.49177	1.48262	1.40338	1.46783	1.43991	1.46774	1.46327	1.44447	1.44387	1.48157	1.45849	1.46484	1.44332	1.48876	1.45362	1.44519	1.46195	1.43632	1.43772	1.43977	1.46001	1.49201	1.47345	1.48193	1.48182	1.42839	1.46095	1.4424	1.46006	1.47543	1.45559	1.44971	1.46813	1.47188	1.48572	1.44862	1.47197	1.4757
1501.29	1.42858	1.43731	1.43486	1.49363	1.48172	1.45378	1.44325	1.46446	1.49248	1.48263	1.47176	1.49216	1.48316	1.40403	1.46813	1.44058	1.46766	1.4641	1.44493	1.44439	1.48224	1.45897	1.46494	1.44384	1.489	1.45404	1.44612	1.46248	1.43683	1.43866	1.44027	1.46051	1.49234	1.47381	1.48219	1.48164	1.42938	1.46161	1.443	1.46093	1.47595	1.45624	1.45035	1.46836	1.47199	1.48624	1.44926	1.47272	1.47604
1500.42	1.42913	1.43797	1.43542	1.49362	1.48215	1.45456	1.44374	1.46518	1.49295	1.48333	1.4722	1.4926	1.48337	1.40505	1.46867	1.44146	1.46827	1.46416	1.44532	1.44497	1.48236	1.45941	1.46528	1.44435	1.48932	1.45436	1.44692	1.46312	1.43738	1.43911	1.44096	1.46074	1.49284	1.47432	1.48274	1.48173	1.43024	1.46168	1.44355	1.46177	1.47679	1.45667	1.45091	1.46835	1.47281	1.48675	1.44996	1.47255	1.47682
1499.56	1.42964	1.43853	1.43616	1.49358	1.4826	1.45478	1.44452	1.46545	1.49322	1.48366	1.47254	1.49356	1.48354	1.40577	1.46909	1.4422	1.46911	1.46417	1.44581	1.44552	1.48274	1.46007	1.46624	1.4447	1.4897	1.4544	1.44719	1.46375	1.43815	1.43954	1.44147	1.46098	1.49318	1.47455	1.48338	1.48248	1.43084	1.46181	1.44437	1.46179	1.47755	1.4568	1.45152	1.46872	1.4735	1.48714	1.45066	1.47288	1.47736
1498.69	1.4302	1.43883	1.43693	1.49402	1.48297	1.45531	1.44524	1.46593	1.4935	1.48426	1.47291	1.49433	1.48388	1.40637	1.46934	1.44277	1.4695	1.46508	1.44629	1.44618	1.48359	1.46038	1.46687	1.44514	1.49056	1.45505	1.44726	1.46419	1.43894	1.44031	1.44161	1.4612	1.49332	1.47477	1.48368	1.48315	1.43118	1.46254	1.44513	1.46175	1.47769	1.45695	1.45185	1.46911	1.47407	1.48765	1.45142	1.47361	1.47759
1497.82	1.43059	1.43907	1.43773	1.49496	1.48357	1.45619	1.44583	1.46659	1.49403	1.48478	1.47337	1.49432	1.48444	1.407	1.46962	1.44354	1.46945	1.46576	1.44656	1.44674	1.48404	1.46092	1.46681	1.44572	1.49118	1.45554	1.44792	1.46433	1.43981	1.44094	1.44221	1.46144	1.49353	1.47518	1.48392	1.48367	1.43225	1.463	1.44617	1.46241	1.47819	1.45748	1.45235	1.46943	1.47416	1.48813	1.45242	1.47405	1.47795
1496.96	1.43125	1.43893	1.43825	1.49539	1.48414	1.45678	1.44678	1.46707	1.49433	1.48554	1.47366	1.49482	1.48493	1.40783	1.4699	1.44397	1.46948	1.46593	1.4473	1.44723	1.4845	1.46148	1.46729	1.44621	1.49137	1.45582	1.44885	1.46497	1.44047	1.44149	1.44278	1.46177	1.49368	1.47532	1.48422	1.484	1.43315	1.46324	1.44703	1.4632	1.47908	1.45818	1.453	1.47002	1.47397	1.48845	1.45292	1.4744	1.47834
1496.1	1.43202	1.439	1.43871	1.49556	1.48434	1.45725	1.44722	1.46762	1.49447	1.48615	1.47372	1.49566	1.48553	1.40841	1.47022	1.4447	1.46968	1.46643	1.44821	1.44787	1.48523	1.46181	1.46802	1.4465	1.49181	1.45621	1.44945	1.46584	1.44085	1.44178	1.4431	1.46241	1.49419	1.47582	1.4849	1.48417	1.4337	1.46398	1.44768	1.46348	1.47963	1.45858	1.45365	1.47048	1.4746	1.489	1.45334	1.47479	1.47861
1495.23	1.43247	1.4396	1.43938	1.49573	1.48475	1.45791	1.44775	1.468	1.49474	1.48618	1.47426	1.49596	1.486	1.40911	1.47085	1.4456	1.47029	1.46672	1.44888	1.44835	1.48575	1.46221	1.46837	1.44711	1.49198	1.45642	1.44975	1.46602	1.44135	1.44231	1.44312	1.46306	1.49469	1.47633	1.48553	1.48456	1.4342	1.46463	1.44874	1.46385	1.48001	1.45884	1.45414	1.47095	1.4753	1.48973	1.45411	1.47498	1.47905
1494.37	1.43284	1.44026	1.44005	1.49618	1.48534	1.45854	1.44825	1.46829	1.49563	1.48667	1.47502	1.4959	1.48642	1.40955	1.47147	1.44605	1.47048	1.46736	1.4496	1.44856	1.48639	1.46285	1.46896	1.44788	1.49248	1.45628	1.45038	1.46628	1.44192	1.44325	1.44338	1.46336	1.49498	1.47668	1.48573	1.48489	1.43498	1.4649	1.44979	1.46429	1.4803	1.45901	1.45443	1.47115	1.47581	1.49026	1.45467	1.47525	1.47935
1493.51	1.43324	1.44089	1.44031	1.49646	1.48579	1.4591	1.44861	1.4686	1.49597	1.48728	1.47545	1.4967	1.48681	1.41026	1.47207	1.44655	1.47053	1.46776	1.45012	1.44893	1.48669	1.46352	1.46912	1.44801	1.49283	1.45647	1.45104	1.4671	1.44253	1.44351	1.44369	1.46365	1.49525	1.47669	1.48579	1.48538	1.43581	1.46551	1.45053	1.46498	1.48099	1.45937	1.45486	1.47169	1.47613	1.49051	1.45523	1.47561	1.47951
1492.65	1.43381	1.44121	1.44082	1.49651	1.48623	1.45977	1.44898	1.46877	1.49583	1.48788	1.4755	1.49734	1.48719	1.41098	1.47244	1.44721	1.47092	1.46786	1.45055	1.44932	1.48685	1.4639	1.46899	1.44832	1.49309	1.45695	1.45172	1.46761	1.4431	1.44402	1.44398	1.46423	1.49562	1.47664	1.48625	1.48595	1.4368	1.46627	1.45122	1.46526	1.48185	1.45966	1.45552	1.4725	1.47636	1.49115	1.4559	1.47625	1.47958
1491.79	1.43449	1.44129	1.44126	1.49698	1.48637	1.46031	1.44981	1.46934	1.49628	1.4885	1.47574	1.49794	1.48764	1.4117	1.47266	1.44785	1.47165	1.46841	1.45138	1.44989	1.48728	1.46457	1.46965	1.44893	1.49388	1.45741	1.45249	1.4683	1.44361	1.44489	1.44473	1.46497	1.49611	1.47718	1.48635	1.4863	1.43759	1.46707	1.45201	1.46576	1.48272	1.4602	1.45604	1.47267	1.47659	1.49213	1.45668	1.47668	1.48045
1490.93	1.43521	1.44168	1.44176	1.49735	1.48658	1.46067	1.45039	1.47006	1.49674	1.48896	1.47604	1.49805	1.48765	1.41277	1.47302	1.44872	1.47196	1.46882	1.45195	1.4508	1.48775	1.46503	1.47055	1.44934	1.49422	1.45778	1.45294	1.46852	1.44405	1.44524	1.44525	1.46512	1.49625	1.47771	1.48632	1.48622	1.4378	1.46745	1.45264	1.4661	1.48308	1.4606	1.4566	1.47273	1.47696	1.4925	1.45701	1.47715	1.48093
1490.08	1.43556	1.44209	1.44247	1.49751	1.48695	1.46093	1.45094	1.47097	1.49717	1.48909	1.47641	1.49829	1.48784	1.41354	1.47369	1.44888	1.4723	1.4691	1.45225	1.45138	1.4878	1.46524	1.47084	1.45011	1.4945	1.4582	1.45312	1.46865	1.44457	1.44516	1.44575	1.46521	1.49659	1.47816	1.4868	1.48675	1.43832	1.46767	1.45351	1.46629	1.48372	1.46071	1.45756	1.47301	1.47737	1.49287	1.45736	1.47767	1.48141
1489.22	1.43581	1.44228	1.44332	1.4978	1.48731	1.46163	1.45132	1.47089	1.49753	1.48933	1.47714	1.49924	1.48863	1.41405	1.47403	1.44942	1.47234	1.46934	1.45259	1.45177	1.48838	1.46556	1.47116	1.45059	1.49486	1.45831	1.45366	1.46908	1.44509	1.44575	1.44639	1.46544	1.49699	1.47844	1.4875	1.48748	1.43934	1.46796	1.45421	1.46658	1.4843	1.46096	1.4581	1.47324	1.47775	1.49321	1.45787	1.478	1.48213
1488.37	1.43614	1.44215	1.44371	1.49819	1.48808	1.46239	1.45193	1.47065	1.49747	1.49001	1.47759	1.4997	1.48893	1.4147	1.4743	1.45019	1.47239	1.46996	1.45318	1.45193	1.48928	1.46598	1.47162	1.45093	1.49507	1.45842	1.45399	1.46969	1.44578	1.44635	1.44654	1.46607	1.49718	1.47871	1.48768	1.4877	1.44002	1.46845	1.45489	1.46709	1.48487	1.46145	1.45826	1.47372	1.47775	1.49364	1.45877	1.47818	1.48229
1487.51	1.4365	1.44246	1.44415	1.49874	1.48842	1.46304	1.45262	1.47136	1.49761	1.49078	1.47785	1.50003	1.48935	1.41558	1.4749	1.45071	1.47286	1.47046	1.45381	1.45276	1.4901	1.46657	1.47165	1.45138	1.49526	1.45902	1.45434	1.47025	1.44667	1.44684	1.44657	1.4668	1.49769	1.47882	1.48872	1.48786	1.44081	1.46867	1.45565	1.46786	1.48536	1.46167	1.45871	1.47453	1.47814	1.49415	1.45974	1.47863	1.48245
1486.66	1.43724	1.44287	1.44463	1.49869	1.48863	1.46325	1.4529	1.47195	1.49833	1.49131	1.47783	1.50043	1.48989	1.41632	1.47506	1.45125	1.47298	1.47083	1.45404	1.45326	1.49033	1.46684	1.47192	1.45191	1.49562	1.45945	1.45528	1.4706	1.4471	1.44739	1.44697	1.46704	1.49812	1.47896	1.48907	1.48819	1.4414	1.46888	1.45631	1.4682	1.48576	1.46217	1.45938	1.4749	1.47832	1.49423	1.4604	1.47894	1.483
1485.81	1.43737	1.44333	1.4451	1.49887	1.48894	1.46367	1.4532	1.47231	1.49894	1.49179	1.47789	1.50065	1.49014	1.41641	1.47511	1.45142	1.47282	1.47111	1.45469	1.45345	1.49084	1.46691	1.47263	1.452	1.49604	1.45947	1.45589	1.47081	1.44732	1.44768	1.44726	1.46712	1.49797	1.4792	1.48897	1.48834	1.44181	1.46947	1.45682	1.46841	1.4862	1.4624	1.45973	1.47511	1.47854	1.49449	1.46041	1.47913	1.48347
1484.96	1.43774	1.44376	1.44581	1.49939	1.48959	1.4642	1.45392	1.4726	1.49907	1.49208	1.47805	1.50125	1.49057	1.41678	1.47553	1.45187	1.47294	1.47113	1.45542	1.45394	1.49161	1.46731	1.47313	1.45252	1.49659	1.45953	1.45602	1.47126	1.4477	1.44801	1.44737	1.46732	1.49841	1.47945	1.48923	1.48858	1.44235	1.46973	1.45764	1.46872	1.48684	1.46271	1.45994	1.47514	1.47918	1.49498	1.4607	1.47948	1.48367
1484.11	1.43867	1.44401	1.44657	1.49955	1.48971	1.46476	1.45426	1.47314	1.49901	1.49252	1.4786	1.50148	1.49101	1.4176	1.47546	1.45251	1.47338	1.47162	1.45554	1.45435	1.49179	1.46751	1.4734	1.45276	1.49697	1.46014	1.45629	1.47155	1.44802	1.44853	1.44784	1.46753	1.49878	1.48013	1.48955	1.48893	1.44293	1.47014	1.45877	1.46929	1.4874	1.46323	1.46029	1.4749	1.47974	1.49516	1.46134	1.47992	1.48368
1483.26	1.43904	1.44408	1.4467	1.49969	1.48983	1.46508	1.45455	1.47316	1.49916	1.49297	1.47932	1.50172	1.49133	1.41804	1.47575	1.45285	1.47342	1.47237	1.45588	1.45465	1.49175	1.4679	1.47344	1.45306	1.49707	1.46025	1.45692	1.47176	1.44841	1.44909	1.44814	1.46795	1.49865	1.48079	1.48988	1.48934	1.44332	1.47066	1.45918	1.46972	1.48769	1.46312	1.46082	1.47512	1.47996	1.49566	1.46204	1.48001	1.48381
1482.41	1.4396	1.44446	1.44705	1.49993	1.49064	1.46536	1.4552	1.47372	1.49945	1.49354	1.48001	1.50198	1.49177	1.4188	1.47628	1.45389	1.47351	1.4731	1.45659	1.45457	1.49214	1.46867	1.47426	1.45361	1.49761	1.46062	1.45779	1.47243	1.44903	1.44977	1.44873	1.46826	1.49881	1.48111	1.49051	1.49006	1.44398	1.47146	1.45968	1.47019	1.48858	1.46365	1.46118	1.47597	1.48033	1.49646	1.46299	1.48054	1.48454
1481.56	1.43982	1.44489	1.44771	1.50021	1.4911	1.46642	1.45568	1.47436	1.49977	1.4939	1.48026	1.50241	1.49207	1.41971	1.4769	1.45461	1.47362	1.47329	1.45743	1.45512	1.49269	1.46934	1.47473	1.45391	1.4981	1.46104	1.4585	1.47277	1.44956	1.45038	1.44911	1.46857	1.49917	1.48092	1.49075	1.49021	1.44518	1.47151	1.46006	1.47081	1.48955	1.46442	1.46147	1.47646	1.48069	1.49699	1.46361	1.4813	1.48504
1480.72	1.44043	1.44483	1.44863	1.50054	1.49126	1.46706	1.45647	1.47469	1.50006	1.49399	1.48048	1.50289	1.4925	1.42039	1.47776	1.45508	1.47439	1.47366	1.45787	1.45593	1.49341	1.46965	1.47483	1.45426	1.49855	1.46132	1.4589	1.47317	1.44994	1.45084	1.44966	1.46877	1.4994	1.48109	1.49106	1.49041	1.44587	1.47199	1.46067	1.47138	1.48991	1.46463	1.46203	1.47679	1.48081	1.49729	1.46371	1.48137	1.48531
1479.87	1.44098	1.44508	1.44914	1.501	1.49161	1.46725	1.45679	1.47467	1.50003	1.49448	1.4808	1.50301	1.49263	1.42081	1.47795	1.45548	1.47483	1.47408	1.45815	1.45644	1.49361	1.46983	1.47526	1.45467	1.49859	1.46129	1.45897	1.47358	1.45049	1.45095	1.44966	1.46886	1.49961	1.48117	1.49127	1.49083	1.44602	1.47235	1.46131	1.47121	1.48988	1.46468	1.46231	1.47716	1.48066	1.49747	1.46401	1.48127	1.48574
1479.03	1.44153	1.44548	1.44919	1.50115	1.49181	1.46716	1.45692	1.47508	1.5006	1.49524	1.481	1.50341	1.49249	1.421	1.47785	1.45556	1.4747	1.47448	1.4583	1.45703	1.49405	1.46995	1.47514	1.45526	1.49849	1.46142	1.4592	1.47383	1.4513	1.45121	1.44983	1.46905	1.49999	1.48129	1.4909	1.49113	1.44629	1.47233	1.46174	1.47126	1.49034	1.46525	1.46259	1.4773	1.48098	1.49794	1.46436	1.48137	1.48567
1478.18	1.44204	1.44596	1.44991	1.50131	1.49189	1.46797	1.4574	1.47601	1.50127	1.49578	1.48118	1.5043	1.49317	1.42152	1.4782	1.45576	1.47505	1.47489	1.45909	1.45731	1.49444	1.47066	1.4759	1.45606	1.49875	1.46187	1.45995	1.47468	1.45192	1.45174	1.45016	1.46978	1.50069	1.48209	1.49149	1.49155	1.4469	1.47267	1.46287	1.47181	1.49124	1.46564	1.46361	1.47797	1.48192	1.49884	1.46515	1.48176	1.48611
1477.34	1.44211	1.44599	1.45048	1.50149	1.49224	1.46828	1.45774	1.47599	1.50118	1.49598	1.48141	1.50459	1.49358	1.42193	1.47826	1.4563	1.47518	1.47478	1.45933	1.45731	1.49475	1.47106	1.47622	1.45625	1.49957	1.46198	1.4603	1.47498	1.45221	1.45207	1.45029	1.46993	1.50043	1.48252	1.49219	1.4915	1.44724	1.47312	1.46332	1.47202	1.4914	1.46526	1.46388	1.47873	1.48219	1.49903	1.46565	1.48207	1.48633
1476.5	1.44251	1.44633	1.45075	1.50118	1.49258	1.46842	1.4582	1.47619	1.50135	1.496	1.48163	1.50501	1.49322	1.4226	1.4782	1.45686	1.47538	1.47452	1.45946	1.45781	1.49485	1.47115	1.47601	1.45617	1.50005	1.46215	1.46033	1.47517	1.45283	1.45219	1.4503	1.47014	1.5005	1.48258	1.4923	1.49139	1.44777	1.47356	1.46399	1.47216	1.49134	1.4656	1.46399	1.47829	1.48205	1.49882	1.46578	1.48269	1.48648
1475.66	1.44271	1.4464	1.45107	1.50107	1.4927	1.46889	1.45834	1.47631	1.50131	1.49636	1.48168	1.50526	1.49335	1.42307	1.47852	1.45705	1.47533	1.47473	1.4598	1.45813	1.4952	1.47139	1.47608	1.45615	1.50002	1.46206	1.46026	1.47535	1.45328	1.45242	1.45059	1.47045	1.50065	1.4827	1.49225	1.49163	1.44832	1.47364	1.46442	1.47259	1.49138	1.46572	1.4642	1.47788	1.48205	1.49893	1.46586	1.48303	1.48678
1474.82	1.44285	1.44617	1.45118	1.50162	1.49306	1.4691	1.45854	1.47632	1.50126	1.4967	1.48192	1.50525	1.49379	1.42311	1.47875	1.45737	1.47538	1.47481	1.46	1.45818	1.49556	1.4717	1.47641	1.45614	1.50012	1.4621	1.4608	1.4752	1.4534	1.4529	1.45074	1.47031	1.50065	1.48287	1.49256	1.49191	1.44877	1.47404	1.46471	1.4726	1.49165	1.46582	1.46436	1.47808	1.48216	1.49936	1.46622	1.48286	1.48662
1473.98	1.44334	1.44669	1.45129	1.50175	1.49336	1.46941	1.45931	1.47677	1.50166	1.49716	1.48246	1.50538	1.49426	1.4237	1.47912	1.45786	1.47586	1.47504	1.46073	1.45841	1.49581	1.472	1.47664	1.45681	1.5005	1.46245	1.46203	1.47564	1.45378	1.45325	1.45125	1.47045	1.50119	1.48269	1.49299	1.49266	1.44929	1.47459	1.46521	1.47299	1.49248	1.46636	1.46472	1.47869	1.48257	1.50006	1.46695	1.48331	1.48707
1473.14	1.44373	1.44714	1.45162	1.50212	1.49375	1.4697	1.45983	1.47734	1.50194	1.49789	1.483	1.50545	1.49478	1.42474	1.47932	1.45852	1.47602	1.47561	1.46114	1.45929	1.4962	1.47214	1.47715	1.45775	1.50086	1.46305	1.46262	1.47649	1.45407	1.454	1.45176	1.47107	1.50143	1.48267	1.49321	1.49319	1.44979	1.47492	1.4661	1.47356	1.49322	1.46683	1.46521	1.47892	1.48308	1.50038	1.46765	1.48395	1.48776
1472.31	1.44385	1.44758	1.45209	1.50275	1.49393	1.4704	1.46022	1.47754	1.50243	1.49851	1.48331	1.50577	1.49545	1.42531	1.47943	1.45912	1.47621	1.47621	1.46151	1.45964	1.49662	1.47247	1.47799	1.45817	1.50153	1.46315	1.46271	1.47674	1.45433	1.45448	1.45189	1.47153	1.50205	1.4832	1.49325	1.49351	1.45025	1.47479	1.46673	1.4739	1.49373	1.46694	1.46568	1.47909	1.48334	1.50053	1.46825	1.48414	1.48841
1471.47	1.44417	1.44775	1.4525	1.50304	1.49404	1.4709	1.46082	1.47738	1.50247	1.49873	1.4832	1.50634	1.49581	1.42542	1.47967	1.45981	1.47638	1.47672	1.46219	1.46008	1.4969	1.47301	1.47844	1.45817	1.50146	1.46338	1.46297	1.47669	1.45468	1.45468	1.45233	1.47171	1.50232	1.48353	1.4936	1.49362	1.45037	1.47483	1.46738	1.47431	1.49385	1.46704	1.46587	1.47929	1.48373	1.50081	1.46886	1.48453	1.48833
1470.64	1.44465	1.44754	1.453	1.50316	1.49444	1.47103	1.46137	1.47791	1.50277	1.49904	1.48369	1.50676	1.4957	1.42577	1.48004	1.46043	1.47658	1.47736	1.46232	1.46079	1.49738	1.47352	1.47843	1.45895	1.50141	1.46402	1.46342	1.47728	1.45525	1.45525	1.45298	1.47223	1.50253	1.48405	1.49437	1.49388	1.45121	1.47558	1.46805	1.47503	1.49443	1.46765	1.4663	1.47937	1.48402	1.5013	1.46914	1.48483	1.48859
1469.8	1.44493	1.44767	1.45331	1.5035	1.49434	1.47104	1.46145	1.47827	1.50287	1.49922	1.48391	1.50667	1.49562	1.42566	1.47991	1.46025	1.47655	1.4773	1.46196	1.46064	1.49778	1.4734	1.47814	1.45934	1.50129	1.46375	1.46381	1.47733	1.45533	1.45529	1.45281	1.47216	1.50244	1.48377	1.49409	1.49348	1.45145	1.47584	1.46802	1.47457	1.49459	1.46809	1.46591	1.47935	1.48408	1.50091	1.46887	1.48462	1.48891
1468.97	1.4451	1.44784	1.45325	1.50351	1.49439	1.47083	1.46109	1.47797	1.50239	1.49922	1.48344	1.50631	1.49546	1.42578	1.47968	1.4598	1.4765	1.47746	1.46203	1.46072	1.49738	1.47329	1.47788	1.45903	1.50142	1.46359	1.46376	1.47704	1.45536	1.45532	1.45259	1.47194	1.50223	1.48337	1.49376	1.49314	1.45118	1.47556	1.46778	1.47409	1.49449	1.46776	1.4654	1.47909	1.48396	1.50049	1.46874	1.48434	1.4893
1468.14	1.44521	1.44804	1.4533	1.50339	1.49446	1.47107	1.46081	1.47831	1.50279	1.49922	1.48349	1.50663	1.49561	1.42624	1.48024	1.45977	1.47624	1.47772	1.46241	1.4608	1.4975	1.47317	1.47791	1.45854	1.50135	1.46322	1.46353	1.47731	1.45555	1.45521	1.45286	1.47239	1.50233	1.48396	1.49379	1.49334	1.45145	1.47566	1.4682	1.47475	1.49478	1.46739	1.4657	1.47917	1.48358	1.50087	1.46898	1.48405	1.48918
1467.31	1.44545	1.44841	1.45395	1.50371	1.49515	1.47175	1.46177	1.47875	1.50373	1.49954	1.48384	1.50717	1.49643	1.42696	1.48055	1.46019	1.47633	1.47749	1.46288	1.46097	1.49812	1.47353	1.47837	1.45867	1.50161	1.4634	1.46413	1.47775	1.45579	1.45513	1.45377	1.47266	1.50274	1.48458	1.49393	1.49394	1.45183	1.47627	1.46887	1.47501	1.49564	1.46792	1.46697	1.48019	1.48402	1.5017	1.46973	1.48423	1.48913
1466.48	1.44536	1.4484	1.45389	1.50358	1.49544	1.47206	1.46193	1.47863	1.50338	1.49941	1.48386	1.50729	1.4962	1.42708	1.48053	1.46068	1.47697	1.47759	1.46323	1.46113	1.49825	1.47367	1.47867	1.45931	1.50214	1.46418	1.46447	1.47777	1.45589	1.45558	1.45354	1.4724	1.50289	1.48427	1.49421	1.49402	1.45198	1.4762	1.46893	1.47484	1.49591	1.4682	1.46724	1.48056	1.48407	1.50171	1.46978	1.48459	1.48887
1465.65	1.44559	1.44845	1.454	1.50336	1.4952	1.47212	1.46215	1.47898	1.503	1.49969	1.48415	1.50738	1.49585	1.42718	1.48081	1.46083	1.47746	1.47814	1.46337	1.46134	1.49805	1.4742	1.47874	1.45984	1.50264	1.46437	1.46472	1.47792	1.45619	1.4562	1.45315	1.47268	1.50303	1.48435	1.49443	1.49418	1.45238	1.47626	1.46894	1.47494	1.4961	1.46811	1.46712	1.4805	1.48432	1.50174	1.46995	1.48518	1.48918
1464.82	1.4456	1.44837	1.45385	1.50335	1.49484	1.47205	1.46223	1.47927	1.50286	1.49981	1.48372	1.5071	1.49582	1.4271	1.48083	1.46074	1.47731	1.47808	1.46346	1.46121	1.49798	1.47421	1.47836	1.45963	1.50194	1.46386	1.46412	1.47785	1.45587	1.4561	1.45334	1.47279	1.50265	1.48416	1.49438	1.49425	1.45208	1.47628	1.46849	1.47497	1.49578	1.46757	1.46664	1.47999	1.48428	1.50155	1.47	1.48526	1.48944
1463.99	1.44588	1.44881	1.45394	1.50375	1.49475	1.4724	1.46209	1.47963	1.50326	1.4999	1.48357	1.50733	1.49617	1.42712	1.48102	1.46081	1.477	1.47825	1.46374	1.4612	1.49797	1.47394	1.47857	1.45941	1.50186	1.46385	1.46432	1.47777	1.45604	1.45642	1.45345	1.47283	1.50265	1.48444	1.49477	1.49432	1.45217	1.47659	1.46898	1.47504	1.49563	1.46768	1.46684	1.47992	1.4846	1.50179	1.47013	1.48533	1.48966
1463.17	1.44627	1.44889	1.45414	1.50407	1.49501	1.47283	1.46193	1.47964	1.50373	1.49972	1.48383	1.5079	1.49652	1.4274	1.48116	1.46123	1.47695	1.47855	1.46394	1.46129	1.49842	1.47381	1.47926	1.45955	1.50232	1.46397	1.46508	1.47787	1.45688	1.45622	1.45358	1.47295	1.50277	1.48471	1.49516	1.49418	1.45277	1.47671	1.46971	1.47502	1.49581	1.46816	1.46723	1.48021	1.48471	1.50218	1.47021	1.48554	1.48975
1462.34	1.44605	1.44833	1.45457	1.5039	1.49523	1.47272	1.46199	1.47936	1.50385	1.49947	1.48406	1.50787	1.49653	1.42746	1.48059	1.46107	1.477	1.47811	1.46375	1.46161	1.49873	1.4737	1.47928	1.45948	1.50256	1.4641	1.46504	1.47815	1.4568	1.45612	1.45354	1.47278	1.50273	1.48424	1.49487	1.49361	1.45238	1.47642	1.47001	1.47503	1.49564	1.46813	1.46722	1.4799	1.48413	1.50182	1.47032	1.48523	1.48931
1461.52	1.44585	1.44819	1.45448	1.50373	1.49552	1.47267	1.46239	1.47919	1.50382	1.49967	1.48432	1.5078	1.49629	1.42801	1.48072	1.46095	1.47693	1.47789	1.46346	1.46146	1.49875	1.47379	1.47908	1.45956	1.50264	1.46399	1.46522	1.47832	1.45713	1.45608	1.4537	1.47231	1.50283	1.48448	1.49446	1.49375	1.45268	1.47644	1.4701	1.47514	1.4953	1.46846	1.46727	1.4801	1.48377	1.50163	1.47075	1.48487	1.48931
1460.69	1.44603	1.44831	1.45447	1.50408	1.49598	1.4728	1.46285	1.47941	1.50351	1.50066	1.48417	1.5078	1.49646	1.42848	1.48127	1.46152	1.477	1.47805	1.46346	1.46173	1.49891	1.47412	1.47884	1.45967	1.50272	1.46404	1.46518	1.47852	1.45708	1.45634	1.45377	1.47256	1.50302	1.48453	1.49484	1.49452	1.45297	1.4766	1.47056	1.47543	1.49565	1.46836	1.46727	1.48053	1.48423	1.50219	1.47056	1.48535	1.48972
1459.87	1.44599	1.44842	1.45456	1.50376	1.49587	1.47279	1.46286	1.47945	1.50307	1.50061	1.48386	1.50721	1.49678	1.42822	1.48111	1.46161	1.47667	1.47775	1.46366	1.46135	1.49835	1.4739	1.47867	1.4598	1.50239	1.46405	1.46494	1.47857	1.45653	1.45628	1.45345	1.47252	1.50268	1.48441	1.49508	1.49445	1.45266	1.47649	1.46984	1.47545	1.49579	1.46768	1.46719	1.48044	1.48436	1.50223	1.47044	1.48578	1.48937
1459.05	1.44617	1.44828	1.45474	1.50371	1.49545	1.47272	1.46269	1.47913	1.50317	1.49991	1.48402	1.50724	1.49661	1.42805	1.48076	1.4615	1.4765	1.47787	1.46392	1.46098	1.49811	1.47382	1.47907	1.45982	1.50238	1.46397	1.46465	1.47846	1.45628	1.45632	1.45355	1.47219	1.50245	1.4844	1.49457	1.49446	1.45246	1.47647	1.46955	1.47541	1.49579	1.46789	1.46704	1.48023	1.48426	1.50215	1.47039	1.48561	1.48928
1458.23	1.44627	1.44833	1.45534	1.50379	1.49527	1.47241	1.46241	1.47874	1.50318	1.50006	1.48452	1.50812	1.49666	1.42806	1.4812	1.46162	1.47636	1.47783	1.46407	1.4613	1.49851	1.47421	1.47919	1.46041	1.50274	1.46417	1.46477	1.47824	1.45629	1.45619	1.45363	1.47237	1.50293	1.48457	1.49461	1.4947	1.45251	1.47647	1.47016	1.47546	1.49542	1.46815	1.46687	1.48028	1.48412	1.50214	1.47023	1.48543	1.48899
1457.41	1.44636	1.44855	1.45518	1.50377	1.49528	1.47226	1.46236	1.4786	1.50342	1.5001	1.48447	1.50821	1.49677	1.42805	1.48137	1.4616	1.47663	1.47785	1.46412	1.4616	1.49875	1.47434	1.47908	1.4601	1.50228	1.46442	1.46493	1.47844	1.4565	1.45585	1.4534	1.47266	1.50313	1.48448	1.49459	1.49469	1.4527	1.47578	1.47044	1.4751	1.49537	1.46816	1.46687	1.48051	1.48422	1.50168	1.47044	1.48529	1.48911
1456.59	1.44634	1.44863	1.45456	1.50375	1.49507	1.47225	1.4621	1.47839	1.50364	1.50005	1.48432	1.50794	1.49653	1.42798	1.48102	1.46129	1.47656	1.47766	1.46402	1.46152	1.49849	1.474	1.4787	1.45957	1.5019	1.46426	1.46503	1.47816	1.45681	1.45609	1.45339	1.47236	1.50299	1.48399	1.4942	1.49429	1.45288	1.47583	1.47004	1.47465	1.49539	1.46773	1.46721	1.48025	1.48402	1.5021	1.4705	1.48502	1.48942
1455.77	1.44674	1.44869	1.45469	1.50419	1.49532	1.47268	1.46243	1.47899	1.50385	1.50059	1.48466	1.50803	1.49666	1.42824	1.4812	1.4616	1.47683	1.47786	1.4637	1.46182	1.49864	1.47419	1.47865	1.45979	1.50225	1.46461	1.46529	1.47834	1.45713	1.45635	1.4536	1.47268	1.5033	1.48437	1.49464	1.49406	1.45325	1.47694	1.47028	1.47523	1.4958	1.46809	1.46759	1.48005	1.48431	1.50262	1.4709	1.48546	1.48967
1454.96	1.44664	1.44823	1.4552	1.50436	1.49524	1.47267	1.46241	1.47945	1.50345	1.50052	1.48462	1.50764	1.49677	1.4282	1.48111	1.46168	1.47645	1.47795	1.46348	1.46149	1.49848	1.47395	1.47851	1.46003	1.50218	1.46432	1.46501	1.47844	1.45703	1.4563	1.45351	1.4726	1.50311	1.48479	1.49461	1.49416	1.45266	1.47706	1.46989	1.47584	1.49571	1.46795	1.4673	1.4798	1.48434	1.50255	1.47052	1.48557	1.48919
1454.14	1.44616	1.44808	1.45467	1.50383	1.49472	1.47276	1.46209	1.47895	1.50358	1.50046	1.48425	1.50746	1.49677	1.42791	1.48087	1.46112	1.47587	1.47764	1.46326	1.46132	1.4982	1.47357	1.47841	1.45966	1.50164	1.46381	1.46467	1.47821	1.45689	1.45589	1.45297	1.47219	1.50266	1.4845	1.49447	1.49427	1.45226	1.47648	1.46941	1.47581	1.49518	1.46719	1.46692	1.47956	1.48432	1.50237	1.47001	1.48537	1.48904
1453.33	1.44595	1.44811	1.45419	1.50342	1.49487	1.47289	1.46199	1.4785	1.50393	1.50033	1.48435	1.50771	1.49629	1.42793	1.48096	1.4608	1.4764	1.47765	1.46343	1.46166	1.4981	1.47375	1.47842	1.45961	1.50158	1.46385	1.46493	1.47797	1.45667	1.45585	1.45301	1.47229	1.50284	1.48435	1.4947	1.49414	1.4524	1.47611	1.46964	1.47541	1.49544	1.46736	1.46701	1.47974	1.48446	1.50219	1.46979	1.4853	1.4894
1452.51	1.44598	1.44828	1.45425	1.50359	1.49527	1.47261	1.46187	1.47867	1.50403	1.50004	1.4843	1.50758	1.49598	1.42811	1.4811	1.46097	1.47695	1.47806	1.46357	1.46136	1.49842	1.47435	1.47876	1.45969	1.50225	1.46414	1.46531	1.47816	1.45643	1.45638	1.45356	1.47244	1.5033	1.48422	1.49465	1.49414	1.45243	1.47653	1.47031	1.47532	1.49557	1.46796	1.46706	1.48029	1.48462	1.50258	1.46983	1.48561	1.48957
1451.7	1.44638	1.44852	1.45446	1.50391	1.49546	1.4726	1.46181	1.47907	1.50404	1.50026	1.48426	1.50768	1.49641	1.42856	1.48117	1.46129	1.47687	1.47805	1.4638	1.46138	1.49901	1.47462	1.47921	1.4596	1.50275	1.46434	1.46502	1.47843	1.45673	1.45641	1.45385	1.47245	1.50345	1.48451	1.49476	1.49452	1.45251	1.47694	1.47053	1.47555	1.49595	1.46811	1.46752	1.48029	1.48461	1.50304	1.47023	1.48569	1.48963
1450.89	1.44707	1.44894	1.45502	1.50422	1.4957	1.47313	1.4625	1.47964	1.50419	1.50104	1.48496	1.50814	1.4973	1.42876	1.48155	1.46183	1.47729	1.47821	1.46436	1.4618	1.49934	1.47477	1.47969	1.46034	1.50327	1.46469	1.46524	1.47887	1.45742	1.45697	1.45439	1.47289	1.50418	1.48534	1.49512	1.49504	1.45333	1.47744	1.47071	1.47627	1.49643	1.46854	1.46853	1.48078	1.48513	1.50339	1.47129	1.48618	1.49025
1450.07	1.44629	1.44858	1.45414	1.50369	1.49549	1.47247	1.46234	1.47917	1.50379	1.50032	1.48482	1.5075	1.49654	1.42813	1.48102	1.46126	1.47692	1.47758	1.46415	1.46118	1.49867	1.47429	1.47903	1.45958	1.50253	1.464	1.46507	1.47789	1.45661	1.45667	1.45359	1.47232	1.50367	1.48472	1.49421	1.49417	1.45296	1.47693	1.47001	1.47574	1.49556	1.46802	1.46774	1.48013	1.48431	1.50239	1.47052	1.48583	1.48956
1449.26	1.44569	1.44815	1.45352	1.50334	1.49488	1.47186	1.46189	1.47892	1.50318	1.49958	1.48404	1.50688	1.49602	1.42733	1.48035	1.46035	1.47632	1.4773	1.46358	1.46048	1.49831	1.47381	1.47844	1.45891	1.50163	1.46346	1.46473	1.47777	1.45589	1.45581	1.45291	1.47188	1.50288	1.48363	1.49389	1.49344	1.45215	1.47618	1.46967	1.47519	1.49538	1.46733	1.46677	1.47949	1.48338	1.50146	1.46919	1.48556	1.48871
1448.45	1.4458	1.44782	1.45345	1.50319	1.49448	1.47147	1.46166	1.47864	1.50305	1.49947	1.48361	1.50697	1.49583	1.42727	1.48041	1.46047	1.47592	1.4773	1.46312	1.46075	1.49834	1.47346	1.4784	1.45926	1.50163	1.4636	1.46457	1.47774	1.45584	1.45553	1.45277	1.47144	1.50237	1.48301	1.49395	1.49346	1.45151	1.47616	1.46965	1.47459	1.49529	1.46702	1.46662	1.47912	1.48326	1.50134	1.46898	1.48501	1.48847
1447.65	1.44586	1.44773	1.45328	1.50282	1.49459	1.47136	1.46145	1.47823	1.50319	1.49958	1.48353	1.5066	1.49581	1.42736	1.48029	1.46093	1.47605	1.47724	1.46285	1.46127	1.49793	1.47328	1.47819	1.45932	1.5021	1.46358	1.46406	1.47743	1.45557	1.45554	1.45251	1.47164	1.50282	1.48347	1.49336	1.49372	1.45176	1.47609	1.46928	1.47426	1.49465	1.46708	1.4666	1.47879	1.4832	1.50117	1.46925	1.48468	1.48839
1446.84	1.44604	1.44781	1.45349	1.50307	1.49521	1.47172	1.46166	1.47842	1.50353	1.49989	1.48402	1.50678	1.49578	1.42792	1.48069	1.46087	1.47613	1.47765	1.46327	1.46162	1.49788	1.47337	1.47818	1.45908	1.50248	1.46381	1.46437	1.47766	1.45572	1.45561	1.45296	1.47235	1.50345	1.4843	1.4935	1.49359	1.45199	1.4766	1.4693	1.47468	1.4948	1.46727	1.46684	1.47927	1.48332	1.50218	1.46942	1.48553	1.48913
1446.03	1.44659	1.44859	1.45416	1.50446	1.49591	1.4728	1.4624	1.47913	1.50425	1.50067	1.48507	1.50782	1.4967	1.42836	1.48152	1.46139	1.4768	1.47864	1.46453	1.46213	1.49915	1.4742	1.47904	1.46003	1.50283	1.46481	1.4654	1.47877	1.45685	1.45619	1.45399	1.47318	1.50458	1.4852	1.49489	1.49459	1.45286	1.4779	1.47057	1.47593	1.49571	1.46832	1.46797	1.48062	1.48449	1.50343	1.47057	1.48704	1.49032
1445.22	1.44592	1.44825	1.45359	1.50402	1.49514	1.47224	1.46169	1.47847	1.5037	1.5001	1.48421	1.50749	1.49665	1.42778	1.48081	1.46113	1.47663	1.47807	1.46401	1.46116	1.49876	1.47358	1.47854	1.45989	1.50222	1.46406	1.46482	1.47837	1.45641	1.45559	1.45358	1.47261	1.50372	1.48426	1.49445	1.49412	1.45232	1.47689	1.46998	1.47539	1.49466	1.46733	1.4673	1.47982	1.48432	1.50253	1.46999	1.48658	1.48959
1444.42	1.4452	1.44762	1.45297	1.50309	1.4944	1.47148	1.4606	1.47787	1.5028	1.49937	1.48349	1.50663	1.49572	1.42677	1.47997	1.46006	1.47597	1.47723	1.4624	1.46051	1.49777	1.47243	1.47769	1.45887	1.50166	1.46308	1.46397	1.47747	1.45544	1.45475	1.45289	1.47192	1.5027	1.48359	1.4937	1.493	1.45132	1.47554	1.46853	1.4748	1.49389	1.46637	1.46634	1.47827	1.4835	1.50099	1.46875	1.48514	1.48842
1443.62	1.44493	1.44801	1.4528	1.50282	1.4944	1.47142	1.46044	1.47804	1.50293	1.4995	1.48365	1.50627	1.49504	1.42642	1.48003	1.45979	1.47592	1.47704	1.46203	1.46078	1.49782	1.47226	1.47737	1.45817	1.50158	1.46291	1.46408	1.47751	1.45549	1.45472	1.45255	1.47158	1.50261	1.48345	1.49323	1.49284	1.4512	1.47565	1.46856	1.4747	1.49449	1.46672	1.46633	1.47836	1.48334	1.50059	1.46867	1.48447	1.48852
1442.81	1.44499	1.448	1.45303	1.50278	1.49435	1.47135	1.46057	1.47789	1.50312	1.49957	1.48359	1.50618	1.49541	1.42628	1.47982	1.45991	1.47611	1.47732	1.46253	1.46042	1.4978	1.47259	1.47738	1.45805	1.50155	1.46313	1.46371	1.47733	1.45525	1.45504	1.452	1.47155	1.50263	1.48351	1.49326	1.49303	1.45086	1.47592	1.46846	1.47411	1.49449	1.46677	1.46643	1.47858	1.48328	1.50122	1.46856	1.48435	1.48846
1442.01	1.44501	1.44745	1.45278	1.50283	1.49432	1.47112	1.46031	1.47779	1.50333	1.49957	1.48359	1.50647	1.49585	1.42642	1.47978	1.45973	1.47598	1.4773	1.46267	1.45982	1.49806	1.47257	1.47699	1.45853	1.50178	1.46331	1.46359	1.47693	1.4554	1.45516	1.45196	1.47149	1.50298	1.48375	1.49332	1.4932	1.45078	1.47554	1.4685	1.47432	1.49435	1.46692	1.46673	1.47828	1.48345	1.50171	1.46866	1.48465	1.48855
1441.21	1.44448	1.44732	1.45244	1.50252	1.49422	1.47073	1.46046	1.47758	1.50291	1.4993	1.48309	1.50614	1.49557	1.42632	1.48026	1.45948	1.47546	1.47673	1.46222	1.4598	1.49771	1.47221	1.47639	1.45823	1.50156	1.46324	1.4636	1.477	1.45519	1.45486	1.45218	1.47109	1.50266	1.48407	1.49314	1.49294	1.4509	1.47516	1.46829	1.47424	1.49407	1.4669	1.46626	1.47804	1.48313	1.5014	1.46855	1.48451	1.48835
1440.41	1.44396	1.44697	1.45221	1.50196	1.49395	1.47039	1.46034	1.47721	1.50278	1.49929	1.4831	1.50553	1.49475	1.42568	1.4798	1.45907	1.47512	1.47615	1.46159	1.45949	1.49707	1.47173	1.47639	1.45775	1.50116	1.46294	1.46292	1.47681	1.45473	1.45431	1.45161	1.47079	1.5019	1.48381	1.49303	1.49255	1.44993	1.47498	1.46767	1.47351	1.49327	1.46646	1.4657	1.47813	1.4827	1.50106	1.46814	1.48401	1.48804
1439.61	1.44376	1.44693	1.45233	1.50211	1.49396	1.47085	1.46031	1.47719	1.50298	1.49941	1.4836	1.50561	1.49484	1.42589	1.47978	1.45891	1.47531	1.47693	1.46178	1.45956	1.49737	1.4718	1.47687	1.4582	1.50117	1.46308	1.46308	1.47686	1.4546	1.45431	1.45192	1.47118	1.50257	1.48346	1.49328	1.49256	1.45001	1.4752	1.46759	1.47416	1.49311	1.46654	1.46564	1.47826	1.4829	1.50098	1.4686	1.48414	1.48779
1438.81	1.44373	1.44649	1.45198	1.50176	1.49349	1.47051	1.45951	1.47697	1.50241	1.49874	1.48294	1.50509	1.49482	1.42535	1.47918	1.45859	1.47508	1.47679	1.46119	1.4591	1.49686	1.47143	1.47658	1.45808	1.50043	1.46266	1.46289	1.47642	1.45414	1.45418	1.45165	1.47098	1.50214	1.48295	1.49257	1.49177	1.44978	1.47483	1.46709	1.47378	1.49267	1.4661	1.46473	1.47726	1.48257	1.50053	1.46813	1.48403	1.48748
1438.01	1.44399	1.44664	1.45206	1.50213	1.49365	1.4708	1.45975	1.47706	1.50287	1.49902	1.48281	1.50515	1.49514	1.42552	1.47953	1.45913	1.4751	1.47685	1.46147	1.45905	1.49714	1.47195	1.47674	1.45817	1.501	1.46282	1.46311	1.47674	1.4545	1.45443	1.45208	1.47114	1.50266	1.48345	1.49275	1.49222	1.45026	1.47502	1.46739	1.47408	1.4933	1.46629	1.46517	1.47753	1.48325	1.50097	1.46785	1.485	1.48823
1437.21	1.44358	1.44617	1.45115	1.50184	1.49297	1.46978	1.4596	1.47607	1.50244	1.49845	1.48279	1.50483	1.49463	1.42519	1.47903	1.45849	1.47462	1.47606	1.46128	1.4587	1.49691	1.47201	1.4762	1.45754	1.50104	1.46221	1.46244	1.47628	1.45396	1.45313	1.45134	1.4704	1.50266	1.48302	1.49219	1.49226	1.44947	1.47467	1.46699	1.47374	1.49291	1.46562	1.46485	1.4776	1.48265	1.50074	1.46711	1.48463	1.48742
1436.42	1.44334	1.44582	1.45065	1.50173	1.49203	1.46912	1.45882	1.47565	1.50194	1.49759	1.48237	1.50443	1.494	1.42457	1.47808	1.45775	1.47388	1.47543	1.46092	1.45859	1.49665	1.47126	1.47549	1.45707	1.50028	1.46173	1.46211	1.47591	1.45315	1.45245	1.45073	1.4701	1.5017	1.48238	1.49169	1.49184	1.44865	1.47381	1.4663	1.47245	1.49167	1.46524	1.4643	1.47698	1.48209	1.50014	1.46691	1.48384	1.48668
1435.62	1.44323	1.44577	1.45053	1.5014	1.49185	1.46873	1.45783	1.47586	1.50152	1.49755	1.48236	1.50435	1.49374	1.424	1.47807	1.45753	1.47355	1.47531	1.46032	1.45835	1.49659	1.47068	1.47537	1.45674	1.49972	1.46183	1.46153	1.47551	1.45287	1.45197	1.45062	1.47018	1.50147	1.48218	1.49169	1.49156	1.44772	1.47337	1.46619	1.47208	1.49156	1.4647	1.46405	1.47632	1.48192	1.49961	1.46653	1.48354	1.48664
1434.83	1.44317	1.4459	1.45056	1.50125	1.49265	1.46862	1.45794	1.47626	1.50204	1.49752	1.4824	1.50425	1.49425	1.42428	1.47884	1.45772	1.47407	1.47567	1.46047	1.45851	1.49688	1.47071	1.47542	1.45675	1.50019	1.46211	1.46155	1.4758	1.45339	1.45212	1.4512	1.47061	1.50211	1.48228	1.49218	1.49181	1.44771	1.47382	1.466	1.47293	1.49203	1.46491	1.46461	1.47672	1.48181	1.49969	1.4662	1.48397	1.48691
1434.03	1.44253	1.44551	1.45004	1.5008	1.49262	1.46805	1.45809	1.4758	1.502	1.497	1.48174	1.50401	1.49425	1.42442	1.47833	1.45724	1.47443	1.4753	1.46056	1.45794	1.49619	1.4704	1.47515	1.45658	1.50001	1.46186	1.46112	1.47523	1.45325	1.45229	1.4509	1.47009	1.50197	1.48171	1.49173	1.49116	1.44784	1.47321	1.46544	1.47259	1.49124	1.46469	1.46413	1.47627	1.48129	1.49925	1.46552	1.48329	1.48673
1433.24	1.44223	1.44488	1.44947	1.50031	1.4921	1.46738	1.45781	1.47529	1.50184	1.49675	1.48119	1.50368	1.4937	1.42364	1.47795	1.45654	1.47429	1.4749	1.46004	1.45762	1.49556	1.47021	1.47466	1.45623	1.4993	1.46153	1.46076	1.47481	1.45217	1.45163	1.44996	1.46922	1.50176	1.4814	1.49141	1.49061	1.44739	1.47265	1.46498	1.4723	1.49077	1.4646	1.46341	1.47573	1.48116	1.49886	1.46526	1.48282	1.48656
1432.45	1.44222	1.4455	1.44949	1.50095	1.49212	1.46811	1.45793	1.47565	1.50237	1.4969	1.4818	1.50415	1.49363	1.42326	1.47845	1.45701	1.47451	1.47553	1.46029	1.45806	1.49578	1.47058	1.47517	1.45692	1.49964	1.46199	1.46107	1.47538	1.45227	1.45174	1.45038	1.46933	1.50213	1.48242	1.492	1.49149	1.44779	1.47345	1.46531	1.47269	1.49154	1.46532	1.46399	1.47632	1.48208	1.49946	1.46574	1.48341	1.48684
1431.66	1.44127	1.44521	1.44905	1.50083	1.49138	1.46803	1.45742	1.47511	1.50186	1.49616	1.48174	1.50376	1.49332	1.42252	1.47778	1.45677	1.47403	1.47508	1.45938	1.45744	1.49508	1.47026	1.47502	1.45641	1.49946	1.46181	1.46057	1.47504	1.45206	1.45143	1.45008	1.46884	1.5018	1.48206	1.49113	1.49118	1.44725	1.47301	1.46469	1.47193	1.49119	1.46444	1.46364	1.47578	1.4812	1.49893	1.46556	1.48246	1.48646
1430.87	1.44082	1.44418	1.44847	1.50025	1.49061	1.46698	1.45599	1.47393	1.5011	1.49528	1.48079	1.50295	1.49252	1.42161	1.47668	1.45547	1.47346	1.47392	1.45839	1.4562	1.49422	1.4693	1.47368	1.4551	1.49869	1.46098	1.45946	1.47372	1.45111	1.45091	1.44905	1.46822	1.5011	1.48086	1.48982	1.48965	1.44589	1.47151	1.46338	1.47096	1.48998	1.46309	1.46255	1.4746	1.48004	1.49796	1.46443	1.48141	1.48491
1430.08	1.44053	1.44374	1.44821	1.4997	1.49021	1.46633	1.45522	1.47324	1.50059	1.49502	1.48005	1.50226	1.49177	1.4215	1.47642	1.45508	1.47291	1.47358	1.45814	1.45521	1.49398	1.46861	1.47298	1.4546	1.49802	1.46048	1.4591	1.47292	1.45063	1.45033	1.44844	1.46815	1.50056	1.48005	1.4893	1.48899	1.44512	1.47086	1.46227	1.46999	1.48891	1.46254	1.46171	1.47391	1.47949	1.49787	1.4636	1.48149	1.48434
1429.29	1.44049	1.44347	1.44821	1.49958	1.49009	1.46583	1.4552	1.47341	1.5006	1.49495	1.48017	1.50224	1.49173	1.42138	1.47684	1.45538	1.47301	1.47377	1.45806	1.45562	1.49401	1.46833	1.47325	1.45479	1.49815	1.46076	1.45905	1.47278	1.45046	1.45001	1.44846	1.46843	1.50088	1.48021	1.4897	1.48862	1.44504	1.4714	1.46235	1.47018	1.48868	1.46277	1.46158	1.47404	1.47953	1.49831	1.46347	1.48198	1.48475
1428.5	1.44019	1.4433	1.44758	1.49988	1.48984	1.46563	1.45485	1.47295	1.50049	1.49486	1.4801	1.50216	1.49213	1.42058	1.47656	1.45477	1.47327	1.47349	1.45763	1.45542	1.49365	1.46793	1.47302	1.45459	1.49809	1.46089	1.45889	1.47287	1.45025	1.44962	1.44824	1.46789	1.50105	1.48037	1.4899	1.4889	1.44456	1.47147	1.46241	1.47029	1.48863	1.46308	1.46155	1.47427	1.47937	1.49828	1.46318	1.48187	1.48461
1427.72	1.43923	1.44301	1.44636	1.49927	1.48977	1.46476	1.45422	1.47217	1.50011	1.49419	1.47944	1.50146	1.49174	1.41975	1.47549	1.45374	1.47246	1.47303	1.45697	1.45449	1.49317	1.4675	1.47233	1.45376	1.49752	1.46015	1.45809	1.47246	1.44924	1.44843	1.44781	1.46712	1.50055	1.47989	1.48913	1.48852	1.44364	1.47065	1.46125	1.46987	1.48787	1.4624	1.46128	1.47369	1.47881	1.49738	1.46229	1.48158	1.48361
1426.93	1.43826	1.44242	1.44561	1.49796	1.48927	1.46378	1.45334	1.47159	1.4993	1.49339	1.479	1.50089	1.49088	1.41884	1.47479	1.45297	1.47166	1.47213	1.45609	1.45326	1.49195	1.4667	1.47172	1.45253	1.49655	1.45899	1.45712	1.47184	1.44874	1.4477	1.44689	1.46664	1.4996	1.47909	1.4881	1.48762	1.44235	1.4698	1.46049	1.46888	1.48692	1.46153	1.46013	1.47249	1.47831	1.4961	1.4616	1.48067	1.48289
1426.15	1.43782	1.44204	1.44574	1.49832	1.48852	1.46359	1.45284	1.47128	1.49886	1.49275	1.47862	1.50041	1.49085	1.41848	1.47522	1.45233	1.47178	1.47117	1.45603	1.45327	1.49175	1.4665	1.4715	1.45278	1.49628	1.45873	1.45679	1.47179	1.44852	1.448	1.44674	1.46641	1.49938	1.47914	1.4878	1.4874	1.44207	1.46978	1.46022	1.46813	1.4867	1.46116	1.45939	1.47217	1.47824	1.49611	1.46129	1.48039	1.48303
1425.36	1.4375	1.44179	1.44528	1.49852	1.48795	1.46358	1.45219	1.47113	1.49887	1.49266	1.47831	1.50011	1.49078	1.41795	1.47497	1.45154	1.47178	1.47097	1.45542	1.45325	1.4916	1.46613	1.47131	1.45243	1.49606	1.45879	1.45616	1.47145	1.44808	1.44736	1.44684	1.46591	1.49931	1.47875	1.48753	1.48739	1.44161	1.46921	1.45926	1.46792	1.48596	1.46068	1.45856	1.47192	1.47785	1.49611	1.46083	1.48017	1.48242
1424.58	1.43756	1.44209	1.44463	1.49796	1.48784	1.46305	1.45239	1.47146	1.49961	1.49259	1.47816	1.50021	1.49024	1.41766	1.4746	1.45148	1.47141	1.47142	1.45483	1.45291	1.4915	1.46572	1.47099	1.45212	1.4959	1.45938	1.45569	1.47102	1.44776	1.44667	1.44678	1.46599	1.4998	1.4792	1.48751	1.4873	1.44086	1.46895	1.45868	1.46827	1.48545	1.46103	1.45864	1.47193	1.47826	1.49579	1.46055	1.48057	1.48225
1423.8	1.43776	1.44221	1.4447	1.49787	1.48796	1.46309	1.452	1.47122	1.49992	1.49275	1.47854	1.50057	1.49026	1.41763	1.47443	1.45161	1.47197	1.47168	1.4552	1.4532	1.49197	1.4656	1.47117	1.45239	1.49619	1.45993	1.45633	1.47121	1.44813	1.44697	1.44695	1.46669	1.50067	1.47955	1.48791	1.48773	1.44108	1.46962	1.45914	1.46855	1.48576	1.46193	1.45962	1.47261	1.47871	1.49642	1.46076	1.48136	1.48296
1423.01	1.43648	1.44087	1.44347	1.49676	1.48699	1.4618	1.45045	1.46989	1.49856	1.49156	1.47775	1.4991	1.48885	1.41611	1.47319	1.45008	1.47107	1.4703	1.45398	1.452	1.49097	1.46458	1.46992	1.45112	1.49456	1.45868	1.45524	1.46993	1.44674	1.44558	1.44547	1.46542	1.49938	1.47792	1.48644	1.48672	1.43979	1.4684	1.45744	1.46711	1.48411	1.46031	1.45832	1.47117	1.47703	1.49478	1.45881	1.47978	1.48166
1422.23	1.43503	1.43991	1.44256	1.49646	1.48615	1.46053	1.44979	1.46899	1.49765	1.49054	1.47691	1.49758	1.48821	1.41461	1.47244	1.4491	1.46992	1.4698	1.45285	1.4507	1.48987	1.46349	1.46887	1.45016	1.49382	1.45738	1.45385	1.46906	1.44504	1.44451	1.44441	1.46401	1.49792	1.47682	1.48494	1.48562	1.43847	1.46683	1.45565	1.46629	1.48285	1.4592	1.45667	1.46979	1.47558	1.49317	1.45737	1.47809	1.48006
1421.45	1.43464	1.43967	1.4424	1.49642	1.48607	1.46001	1.44935	1.46886	1.49766	1.4901	1.47677	1.49703	1.48798	1.4143	1.47215	1.44839	1.46968	1.46969	1.45249	1.45014	1.48889	1.46319	1.46873	1.44962	1.49361	1.45689	1.45346	1.46865	1.44437	1.444	1.44409	1.46348	1.49812	1.47689	1.48466	1.48524	1.43775	1.46595	1.45474	1.46624	1.48274	1.45898	1.45597	1.46932	1.47569	1.49304	1.45667	1.47763	1.47999
1420.68	1.43424	1.43979	1.44177	1.49619	1.48598	1.45973	1.44902	1.4683	1.49767	1.48966	1.47694	1.49685	1.48748	1.41387	1.47232	1.44779	1.46989	1.46903	1.45224	1.45028	1.48846	1.46311	1.4687	1.4493	1.49358	1.45725	1.45341	1.46855	1.44428	1.44362	1.44405	1.46347	1.49851	1.47708	1.48509	1.4848	1.43734	1.46615	1.45462	1.46618	1.48264	1.4588	1.45614	1.46932	1.47572	1.4934	1.45659	1.47764	1.4804
1419.9	1.43456	1.44036	1.44136	1.49632	1.48599	1.46008	1.44923	1.46837	1.49808	1.48994	1.47708	1.49718	1.48802	1.41376	1.47323	1.44779	1.47057	1.46946	1.45204	1.45026	1.48905	1.46331	1.46884	1.44958	1.49437	1.45767	1.45382	1.46887	1.44431	1.44395	1.44408	1.46383	1.49912	1.47759	1.48538	1.48534	1.43739	1.467	1.45494	1.46633	1.48262	1.45942	1.45654	1.47004	1.47604	1.49381	1.457	1.47833	1.48115
1419.12	1.43504	1.44029	1.44109	1.49624	1.48588	1.4597	1.44891	1.4686	1.49819	1.48993	1.47683	1.49708	1.48842	1.41386	1.47293	1.44795	1.47081	1.46962	1.45206	1.45032	1.48954	1.46351	1.46856	1.44944	1.49476	1.45786	1.45368	1.46884	1.44412	1.44384	1.44413	1.46408	1.49897	1.47763	1.48512	1.48582	1.43716	1.46709	1.45469	1.46633	1.48249	1.45964	1.45623	1.4703	1.47605	1.49387	1.45702	1.47904	1.48153
1418.34	1.43319	1.43869	1.43958	1.49509	1.48423	1.45776	1.44701	1.46717	1.49653	1.48761	1.47504	1.49561	1.48634	1.41151	1.47113	1.44628	1.46935	1.46808	1.45051	1.44855	1.48761	1.46198	1.46633	1.44748	1.49256	1.45632	1.4516	1.46711	1.44236	1.44186	1.44305	1.46271	1.4968	1.47586	1.48321	1.48382	1.43474	1.46518	1.45258	1.46458	1.48013	1.45756	1.45456	1.46811	1.47419	1.49222	1.45473	1.47715	1.47944
1417.57	1.43188	1.43783	1.43867	1.49428	1.4833	1.45654	1.44582	1.46592	1.49589	1.48669	1.47416	1.49497	1.48489	1.40975	1.47029	1.44488	1.46817	1.46724	1.44942	1.44682	1.4865	1.46063	1.46588	1.44659	1.49113	1.45566	1.45029	1.46578	1.44125	1.44104	1.44201	1.46182	1.49611	1.47521	1.48249	1.48258	1.43339	1.4644	1.45099	1.46341	1.47883	1.45662	1.45353	1.46734	1.47366	1.49139	1.45336	1.47588	1.47841
1416.79	1.4306	1.43648	1.43706	1.49301	1.48218	1.45518	1.44423	1.46474	1.49519	1.4857	1.47306	1.49358	1.48385	1.40793	1.46927	1.44319	1.46696	1.46586	1.44813	1.44554	1.48476	1.45917	1.4645	1.44535	1.4896	1.45472	1.44869	1.46421	1.4394	1.43936	1.44021	1.46026	1.49502	1.47404	1.48138	1.48091	1.43145	1.46298	1.44892	1.46216	1.47703	1.45489	1.45169	1.46578	1.47211	1.48945	1.45159	1.47402	1.47682
1416.02	1.42998	1.43597	1.43607	1.49274	1.48168	1.45445	1.44373	1.46404	1.49497	1.485	1.47292	1.49262	1.48368	1.40708	1.46892	1.44247	1.46719	1.465	1.44724	1.44554	1.48427	1.4586	1.46383	1.4451	1.4894	1.45439	1.44802	1.46407	1.43874	1.43848	1.44007	1.45957	1.49516	1.47337	1.48085	1.48001	1.43062	1.46227	1.4478	1.46184	1.47624	1.45431	1.45082	1.46521	1.47166	1.48901	1.451	1.47406	1.47622
1415.25	1.43018	1.43719	1.43671	1.49339	1.4823	1.45508	1.44442	1.46438	1.49588	1.48551	1.47375	1.4932	1.48422	1.40747	1.46951	1.44279	1.46822	1.46578	1.44742	1.44613	1.48536	1.45944	1.46493	1.44601	1.49074	1.45532	1.44857	1.46484	1.43964	1.43923	1.44158	1.46074	1.49703	1.47476	1.48193	1.48144	1.43163	1.46306	1.44822	1.4629	1.47715	1.45564	1.45216	1.46629	1.47326	1.49037	1.45172	1.4756	1.47741
1414.48	1.4307	1.43847	1.43733	1.49426	1.48307	1.45626	1.4451	1.46563	1.49715	1.48642	1.47489	1.49438	1.48489	1.40844	1.47075	1.44371	1.4694	1.46724	1.44853	1.44654	1.48634	1.46029	1.46585	1.4472	1.4924	1.45663	1.44981	1.46591	1.44065	1.4406	1.44285	1.46244	1.49881	1.47625	1.48364	1.48317	1.43264	1.46418	1.44887	1.46439	1.47869	1.45749	1.45389	1.46757	1.47463	1.49213	1.45314	1.47755	1.47896
1413.7	1.42822	1.43598	1.4343	1.49198	1.48036	1.45353	1.44199	1.46273	1.49481	1.48386	1.47227	1.49171	1.48239	1.40536	1.46815	1.44065	1.46699	1.46435	1.44624	1.4432	1.48351	1.45743	1.4631	1.44427	1.48952	1.45402	1.4472	1.46326	1.43753	1.43752	1.43952	1.45947	1.49602	1.47315	1.4806	1.4803	1.4289	1.46108	1.44553	1.46119	1.47562	1.45419	1.45065	1.46448	1.47147	1.48851	1.44954	1.47437	1.47564
1412.93	1.42588	1.43386	1.43228	1.49024	1.47884	1.45076	1.43993	1.46077	1.49265	1.4819	1.47019	1.48976	1.48086	1.40275	1.46586	1.43812	1.46484	1.46228	1.44393	1.44114	1.48162	1.45549	1.4613	1.4418	1.48704	1.45199	1.44461	1.46155	1.43501	1.43453	1.43738	1.45732	1.49378	1.4714	1.47823	1.47834	1.42609	1.45908	1.44267	1.45852	1.47319	1.45196	1.44812	1.46237	1.46928	1.48578	1.44702	1.47185	1.47322
1412.16	1.425	1.43321	1.43132	1.48955	1.47845	1.44981	1.43905	1.46028	1.49163	1.48101	1.46967	1.48919	1.48052	1.40147	1.46508	1.43719	1.4646	1.46172	1.44277	1.44078	1.48083	1.45476	1.46064	1.44121	1.48637	1.45185	1.44372	1.46089	1.43395	1.43346	1.43689	1.45698	1.49334	1.47098	1.47756	1.4775	1.42507	1.45841	1.44136	1.45768	1.47184	1.45139	1.44747	1.4617	1.46874	1.48484	1.44603	1.47129	1.47248
1411.4	1.42372	1.43186	1.42934	1.48867	1.47717	1.44809	1.4375	1.45874	1.49093	1.47951	1.46842	1.4879	1.47943	1.39975	1.46414	1.43512	1.46399	1.46021	1.44093	1.43974	1.47919	1.45311	1.45897	1.43965	1.48522	1.45088	1.44205	1.45939	1.43242	1.43235	1.43574	1.4554	1.4921	1.46981	1.47632	1.47622	1.42318	1.45673	1.43927	1.45643	1.46964	1.4502	1.44583	1.46035	1.46754	1.48346	1.44428	1.46997	1.47134
1410.63	1.42269	1.43164	1.42851	1.4886	1.47646	1.44713	1.43631	1.45845	1.49092	1.47879	1.46823	1.4868	1.4789	1.39863	1.4641	1.43408	1.46385	1.45961	1.44013	1.43897	1.47875	1.45266	1.45842	1.43856	1.48515	1.45074	1.44106	1.45899	1.43194	1.43193	1.43524	1.45474	1.49217	1.46989	1.47618	1.47609	1.42217	1.45643	1.43818	1.45626	1.46885	1.45061	1.44501	1.46021	1.4672	1.48304	1.44356	1.46951	1.47097
1409.86	1.42387	1.43386	1.42991	1.49069	1.47815	1.44888	1.43732	1.45979	1.49285	1.48072	1.47053	1.4885	1.48027	1.39966	1.46595	1.43581	1.46592	1.46137	1.44186	1.44034	1.48081	1.45474	1.46073	1.44063	1.48783	1.4532	1.44304	1.46112	1.43383	1.43379	1.43741	1.45741	1.49512	1.47258	1.4787	1.47865	1.42376	1.45907	1.44007	1.45853	1.47096	1.45357	1.44724	1.46303	1.47001	1.48579	1.44577	1.47244	1.47366
1409.09	1.42248	1.43262	1.42848	1.48893	1.4771	1.44724	1.43576	1.45796	1.49121	1.47882	1.4692	1.48716	1.47847	1.39738	1.4645	1.43446	1.46414	1.46043	1.43991	1.43848	1.47922	1.45306	1.4589	1.43925	1.48575	1.45161	1.44127	1.45892	1.43155	1.43185	1.43588	1.45641	1.49398	1.47116	1.47683	1.47695	1.42143	1.45716	1.43799	1.45697	1.46871	1.45175	1.44549	1.46145	1.46844	1.48362	1.44404	1.4708	1.4719
1408.33	1.41932	1.42935	1.42489	1.48583	1.47401	1.44325	1.4325	1.45444	1.48857	1.4751	1.46583	1.48357	1.47531	1.3933	1.46149	1.43053	1.46109	1.45715	1.43602	1.43527	1.47547	1.44979	1.45518	1.43555	1.48172	1.44842	1.43755	1.45481	1.42719	1.42791	1.43213	1.45261	1.49048	1.46774	1.47324	1.47298	1.41695	1.45305	1.43309	1.45311	1.46482	1.4476	1.44149	1.45745	1.4644	1.47957	1.43949	1.46681	1.46789
1407.56	1.41962	1.43026	1.42508	1.48667	1.47458	1.44331	1.43277	1.4555	1.4904	1.47571	1.46668	1.48459	1.47662	1.39344	1.46254	1.43072	1.46243	1.4581	1.4368	1.43627	1.4761	1.45057	1.45588	1.43635	1.48274	1.45013	1.43829	1.45606	1.42804	1.42901	1.43342	1.45367	1.49206	1.4695	1.47463	1.47471	1.41765	1.45451	1.43306	1.45467	1.46595	1.44921	1.44248	1.459	1.46583	1.48128	1.44043	1.46862	1.46981
1406.8	1.41723	1.42854	1.42264	1.48484	1.47255	1.44133	1.43018	1.4532	1.48856	1.47346	1.46487	1.48232	1.47512	1.39085	1.45978	1.42791	1.46078	1.45597	1.43437	1.43351	1.47407	1.44744	1.45375	1.43409	1.48067	1.44842	1.43558	1.45385	1.42557	1.42645	1.43139	1.45149	1.49002	1.46709	1.4724	1.47239	1.41456	1.45198	1.42974	1.45273	1.46282	1.44719	1.44	1.45656	1.46351	1.47902	1.43752	1.46607	1.46751
1406.04	1.41453	1.42661	1.41938	1.48278	1.46998	1.43852	1.42732	1.45074	1.48612	1.47071	1.46232	1.47927	1.47263	1.38758	1.45762	1.42501	1.45881	1.45352	1.4318	1.43034	1.47188	1.44469	1.45135	1.43146	1.47841	1.44598	1.43284	1.45088	1.42248	1.4235	1.42842	1.44888	1.48762	1.46436	1.46997	1.46944	1.41118	1.44914	1.42602	1.44954	1.45938	1.44477	1.43726	1.45363	1.46107	1.47617	1.43398	1.46364	1.46503
1405.28	1.4166	1.42874	1.42077	1.48539	1.47225	1.4403	1.42919	1.45307	1.48917	1.4726	1.46482	1.48107	1.4748	1.38923	1.4607	1.42717	1.46193	1.45631	1.434	1.43313	1.47365	1.44769	1.45411	1.43393	1.48132	1.44924	1.43559	1.45364	1.42512	1.426	1.43133	1.45234	1.49124	1.468	1.47333	1.47294	1.41356	1.45246	1.42791	1.45274	1.46242	1.44836	1.44064	1.45714	1.46504	1.47927	1.43688	1.46768	1.46895
1404.51	1.41386	1.42646	1.41825	1.48328	1.46992	1.4373	1.4266	1.45034	1.48717	1.47001	1.46306	1.47821	1.47227	1.38602	1.45841	1.424	1.46019	1.45371	1.43089	1.43117	1.4703	1.44503	1.45126	1.43132	1.47851	1.44702	1.43207	1.45106	1.42222	1.42303	1.42922	1.44978	1.48904	1.46622	1.47088	1.47059	1.40971	1.44949	1.42359	1.44988	1.4586	1.44569	1.43746	1.45446	1.4627	1.47626	1.43372	1.46457	1.46593
1403.75	1.40863	1.4223	1.4132	1.4789	1.46501	1.43189	1.42128	1.44528	1.48287	1.4646	1.45834	1.47301	1.46727	1.37968	1.45357	1.41781	1.45558	1.44819	1.42518	1.42537	1.4651	1.43944	1.44586	1.4259	1.473	1.44171	1.42584	1.44554	1.4162	1.41695	1.42403	1.44429	1.48396	1.4609	1.46549	1.46498	1.40257	1.44359	1.41648	1.44384	1.45216	1.43936	1.43124	1.44844	1.4566	1.46965	1.4271	1.45843	1.45959
1402.99	1.40634	1.42038	1.41072	1.47662	1.46283	1.4293	1.41883	1.4432	1.48068	1.46188	1.45608	1.47067	1.46501	1.37627	1.45143	1.4149	1.45386	1.44579	1.42266	1.4225	1.46269	1.43718	1.44382	1.4233	1.47079	1.44035	1.42325	1.44326	1.41331	1.41427	1.42142	1.442	1.48215	1.45877	1.46352	1.463	1.39904	1.44117	1.4132	1.44146	1.4492	1.43679	1.4284	1.44623	1.45378	1.46684	1.42407	1.45632	1.4571
1402.24	1.40463	1.41909	1.40895	1.4754	1.46176	1.42756	1.41704	1.44216	1.47997	1.46084	1.45463	1.46958	1.46385	1.37403	1.45066	1.4134	1.45331	1.44505	1.42107	1.42065	1.46145	1.43627	1.44276	1.42222	1.47021	1.43964	1.42216	1.44172	1.41168	1.41277	1.42038	1.44112	1.48114	1.45812	1.46231	1.46237	1.3973	1.44001	1.41153	1.44051	1.44761	1.4366	1.42708	1.44574	1.45317	1.46581	1.42233	1.45584	1.45612
1401.48	1.40551	1.42096	1.40942	1.47724	1.46325	1.42795	1.41788	1.44343	1.48227	1.46183	1.4568	1.47078	1.4652	1.37468	1.4522	1.41436	1.45539	1.4471	1.42203	1.42233	1.46309	1.4377	1.44473	1.42431	1.47246	1.44206	1.4236	1.44362	1.41271	1.41398	1.4225	1.44346	1.48361	1.46102	1.4646	1.46441	1.39827	1.44197	1.41251	1.44233	1.44928	1.43956	1.42952	1.44841	1.45621	1.46846	1.42419	1.45891	1.45902
1400.72	1.40577	1.42162	1.40882	1.47788	1.46355	1.42736	1.41769	1.44339	1.48298	1.46123	1.45788	1.47076	1.46545	1.37389	1.45251	1.41369	1.45634	1.44748	1.42183	1.42256	1.46297	1.43791	1.44496	1.42465	1.47253	1.44335	1.42323	1.44419	1.41286	1.41419	1.42295	1.44421	1.48537	1.46204	1.4655	1.46536	1.39785	1.44243	1.4114	1.44346	1.44978	1.4399	1.42985	1.44912	1.45717	1.46896	1.42433	1.45997	1.46026
1399.96	1.40224	1.41881	1.40484	1.47455	1.46053	1.42358	1.414	1.44007	1.47927	1.45749	1.45484	1.46706	1.46229	1.36926	1.44931	1.40923	1.45362	1.44392	1.41752	1.41877	1.45908	1.43441	1.44128	1.42057	1.46853	1.44053	1.41905	1.44027	1.40886	1.4105	1.4199	1.4405	1.48257	1.45892	1.46209	1.46188	1.3929	1.43826	1.40611	1.4403	1.44544	1.43609	1.42553	1.4452	1.45364	1.46444	1.41939	1.45626	1.45651
1399.21	1.39681	1.41405	1.39909	1.46988	1.45558	1.41773	1.40824	1.43508	1.47497	1.45233	1.44956	1.46094	1.45675	1.36297	1.44402	1.40305	1.44865	1.4383	1.41148	1.41321	1.45334	1.42873	1.43562	1.41431	1.46297	1.43545	1.41277	1.43438	1.4025	1.40429	1.41454	1.43485	1.47665	1.45318	1.4567	1.45597	1.38506	1.43181	1.39836	1.43368	1.43803	1.43052	1.4189	1.43946	1.44768	1.45771	1.41183	1.45003	1.44997
1398.45	1.39255	1.41072	1.39446	1.46703	1.45166	1.41318	1.40391	1.43104	1.47185	1.44794	1.44548	1.45677	1.45299	1.35775	1.44017	1.39833	1.44541	1.43403	1.40687	1.40878	1.44856	1.42443	1.43142	1.40993	1.45887	1.43174	1.40821	1.43028	1.39714	1.39962	1.41035	1.43072	1.47269	1.44952	1.45266	1.45148	1.37942	1.42743	1.39225	1.4289	1.43222	1.42634	1.41378	1.43504	1.44357	1.45299	1.40661	1.44548	1.44549
1397.7	1.3904	1.4096	1.39158	1.46565	1.44977	1.41074	1.40159	1.42873	1.47091	1.44547	1.44394	1.45478	1.45111	1.35472	1.43857	1.3956	1.44497	1.43222	1.40458	1.40599	1.4461	1.4222	1.42938	1.40819	1.45703	1.43048	1.40588	1.42851	1.39489	1.39732	1.40852	1.42947	1.47138	1.4485	1.45125	1.44995	1.37683	1.42576	1.38877	1.42714	1.42948	1.42491	1.41161	1.43373	1.44208	1.45086	1.40453	1.44362	1.44421
1396.95	1.3907	1.41111	1.39155	1.46629	1.45027	1.41061	1.40189	1.4295	1.47243	1.44541	1.44538	1.45525	1.45171	1.35441	1.43962	1.39554	1.44668	1.43344	1.40501	1.40643	1.44673	1.42331	1.43094	1.4093	1.4583	1.43278	1.40656	1.42976	1.39616	1.39883	1.40999	1.43165	1.47393	1.45071	1.45333	1.45237	1.37705	1.42735	1.38851	1.42908	1.43046	1.42675	1.4132	1.4365	1.44418	1.45221	1.40585	1.44592	1.44627
1396.19	1.38998	1.41125	1.39026	1.46601	1.4498	1.40915	1.40091	1.42908	1.47247	1.4443	1.44539	1.45359	1.45136	1.35252	1.43941	1.39381	1.44664	1.43332	1.40377	1.40628	1.4458	1.4232	1.43048	1.40864	1.45771	1.43304	1.40565	1.42908	1.3954	1.39848	1.41033	1.43146	1.47442	1.45159	1.45364	1.45248	1.37514	1.42661	1.38662	1.4291	1.42969	1.42702	1.41277	1.43678	1.44435	1.45153	1.40468	1.44662	1.44663
1395.44	1.38664	1.40893	1.38685	1.46379	1.44755	1.40522	1.39714	1.42613	1.46981	1.44111	1.44271	1.44994	1.4486	1.34846	1.43707	1.38945	1.44471	1.43074	1.40035	1.40329	1.44259	1.42	1.42703	1.40576	1.45461	1.43077	1.40214	1.42573	1.39135	1.39489	1.40777	1.42865	1.47157	1.44951	1.45095	1.4499	1.37056	1.4235	1.38193	1.42572	1.42563	1.42434	1.40928	1.43369	1.44182	1.44798	1.40063	1.44345	1.44386
1394.69	1.38153	1.40468	1.38148	1.45909	1.44315	1.39939	1.39155	1.42123	1.4654	1.43542	1.43796	1.44485	1.44369	1.34211	1.43239	1.38316	1.44102	1.4258	1.39473	1.39805	1.43711	1.41465	1.42184	1.40081	1.44869	1.42632	1.39655	1.42029	1.38515	1.38903	1.40284	1.42387	1.46667	1.44474	1.44632	1.44488	1.36385	1.41764	1.37473	1.42019	1.41918	1.41949	1.40316	1.42844	1.437	1.44164	1.39415	1.43752	1.43806
1393.94	1.37569	1.39984	1.37477	1.45385	1.43737	1.39285	1.38538	1.4154	1.46005	1.42826	1.43243	1.4384	1.43807	1.33453	1.42687	1.37673	1.43552	1.41956	1.3875	1.39128	1.43018	1.40815	1.41547	1.39436	1.4426	1.42106	1.38973	1.41366	1.37844	1.38226	1.39681	1.41744	1.46109	1.43899	1.44056	1.43862	1.35575	1.41059	1.36611	1.41353	1.41145	1.41287	1.39549	1.42216	1.43042	1.43401	1.38656	1.43084	1.43168
1393.19	1.37451	1.39991	1.37304	1.45367	1.43628	1.39136	1.38421	1.41451	1.46016	1.42676	1.43185	1.4367	1.43745	1.33218	1.4269	1.37529	1.43552	1.41877	1.38614	1.39004	1.42927	1.40711	1.41511	1.39358	1.44268	1.42117	1.38854	1.41304	1.37747	1.38149	1.39609	1.41729	1.46094	1.43976	1.44085	1.43882	1.35375	1.41044	1.36372	1.41315	1.41019	1.41317	1.395	1.42261	1.43027	1.43358	1.38545	1.43149	1.43231
1392.45	1.37375	1.39973	1.37171	1.45358	1.43589	1.39016	1.38322	1.41375	1.46073	1.42571	1.43181	1.43553	1.43683	1.33064	1.42685	1.37375	1.43649	1.41834	1.38508	1.38967	1.42846	1.40722	1.41487	1.39349	1.44204	1.42205	1.38765	1.41303	1.37659	1.38096	1.39642	1.41782	1.46117	1.44076	1.44108	1.43923	1.3524	1.41065	1.36201	1.413	1.40921	1.41405	1.3955	1.42351	1.43123	1.43379	1.3849	1.43244	1.43263
1391.7	1.36725	1.39426	1.36447	1.44788	1.43022	1.38333	1.3765	1.40711	1.45451	1.41875	1.42611	1.42822	1.43027	1.32256	1.42045	1.36623	1.43102	1.41206	1.37752	1.38339	1.42101	1.4007	1.40793	1.38629	1.43477	1.41616	1.37992	1.406	1.36883	1.37362	1.39028	1.41114	1.45457	1.4346	1.43454	1.43244	1.34373	1.40269	1.35261	1.40532	1.40069	1.40703	1.3877	1.41678	1.42426	1.42564	1.37648	1.42455	1.42481
1390.95	1.36252	1.38991	1.35897	1.44368	1.42582	1.3775	1.37128	1.40203	1.45014	1.41314	1.42155	1.42222	1.42542	1.31599	1.41585	1.3601	1.42674	1.40742	1.37187	1.37798	1.4152	1.39551	1.40278	1.38122	1.4297	1.41166	1.37401	1.40033	1.36312	1.36789	1.38495	1.40606	1.45015	1.43006	1.43015	1.42791	1.33611	1.39731	1.3452	1.39976	1.39421	1.40208	1.38126	1.41133	1.41907	1.41906	1.36998	1.41916	1.41939
1390.21	1.36028	1.38802	1.35561	1.44138	1.4231	1.37366	1.36855	1.39933	1.44832	1.40995	1.419	1.41875	1.42293	1.31217	1.41366	1.35609	1.42553	1.40454	1.36862	1.37492	1.41181	1.3927	1.40047	1.37835	1.42689	1.40986	1.37099	1.39742	1.35986	1.36478	1.38247	1.40354	1.44842	1.42868	1.42848	1.42603	1.33149	1.3946	1.34043	1.39719	1.39077	1.40005	1.37825	1.40907	1.41762	1.41603	1.36652	1.4167	1.41693
1389.46	1.35648	1.38559	1.35116	1.4383	1.42002	1.36946	1.36444	1.39585	1.44557	1.40566	1.41603	1.41484	1.41969	1.30749	1.41064	1.35131	1.42346	1.40071	1.36394	1.37116	1.40758	1.38889	1.39686	1.37455	1.42348	1.40719	1.36695	1.39374	1.35559	1.36102	1.37974	1.40026	1.44483	1.42612	1.42594	1.42303	1.32659	1.3907	1.33482	1.39387	1.38665	1.39702	1.37421	1.40619	1.41505	1.4119	1.36195	1.41336	1.41351
1388.72	1.35535	1.38583	1.34928	1.43739	1.41917	1.36752	1.36324	1.39482	1.44542	1.40426	1.41608	1.41336	1.41908	1.30514	1.4108	1.34936	1.42404	1.40027	1.36227	1.37027	1.40665	1.38808	1.39636	1.37452	1.42289	1.40766	1.36557	1.39311	1.35458	1.36045	1.3797	1.40064	1.44486	1.427	1.42677	1.42339	1.32509	1.39043	1.33284	1.39356	1.38551	1.39719	1.37384	1.40628	1.41547	1.41089	1.361	1.41393	1.41404
1387.97	1.35318	1.38451	1.34632	1.43544	1.41684	1.36461	1.36052	1.39283	1.44386	1.40143	1.41449	1.40993	1.41714	1.30167	1.40908	1.34606	1.42271	1.39844	1.35951	1.36814	1.40363	1.3856	1.39447	1.37256	1.42025	1.4071	1.36286	1.39048	1.35225	1.35819	1.37811	1.39934	1.44369	1.42611	1.42592	1.42236	1.3217	1.38787	1.32917	1.391	1.38229	1.39539	1.37148	1.40455	1.41402	1.40783	1.35829	1.4124	1.41241
1387.23	1.34652	1.37886	1.33894	1.42957	1.41012	1.35727	1.3537	1.38599	1.43752	1.394	1.40811	1.40232	1.41012	1.29369	1.40246	1.3383	1.41675	1.39111	1.35163	1.36101	1.39581	1.3786	1.38701	1.36527	1.41306	1.40089	1.35492	1.38258	1.34431	1.35058	1.37138	1.39179	1.43672	1.41965	1.41957	1.41495	1.31241	1.37954	1.31955	1.38317	1.3739	1.3882	1.36267	1.39762	1.40668	1.39872	1.34926	1.40441	1.4041
1386.49	1.34312	1.37672	1.33495	1.4268	1.40723	1.35304	1.35024	1.38251	1.43525	1.39032	1.40549	1.39792	1.40677	1.2891	1.39961	1.3341	1.41477	1.38739	1.34762	1.35754	1.39232	1.37531	1.38361	1.36195	1.40955	1.39848	1.35098	1.379	1.34054	1.34703	1.36858	1.38864	1.4338	1.41768	1.41741	1.41221	1.3075	1.37611	1.31398	1.38018	1.37004	1.38518	1.35872	1.395	1.40385	1.39485	1.34511	1.40117	1.40076
1385.75	1.34223	1.37607	1.3326	1.42519	1.4062	1.35102	1.34839	1.38106	1.43453	1.38802	1.40445	1.39577	1.40529	1.28642	1.39854	1.33156	1.41512	1.38602	1.34566	1.35602	1.3906	1.37384	1.38245	1.36044	1.40776	1.39805	1.34877	1.37776	1.33904	1.34547	1.36787	1.38796	1.43287	1.41744	1.41702	1.4122	1.30513	1.37536	1.31107	1.37923	1.36818	1.38455	1.35756	1.39471	1.40323	1.39323	1.34349	1.40075	1.39988
1385.01	1.33933	1.37364	1.32877	1.4223	1.40331	1.34699	1.34507	1.3781	1.43216	1.3838	1.40187	1.39198	1.402	1.28225	1.39603	1.32748	1.41326	1.38306	1.34173	1.3529	1.38692	1.37119	1.37917	1.35746	1.40436	1.39574	1.34489	1.37486	1.33574	1.34233	1.36537	1.38548	1.42999	1.4152	1.41525	1.40978	1.30076	1.3723	1.30637	1.37606	1.36436	1.38211	1.35427	1.39214	1.40112	1.38965	1.33973	1.39815	1.39718
1384.27	1.33448	1.37021	1.32373	1.41797	1.39885	1.34155	1.3405	1.37366	1.42802	1.37872	1.3981	1.38653	1.39728	1.27644	1.39206	1.3221	1.40955	1.37855	1.33611	1.34842	1.38135	1.36666	1.37442	1.3529	1.39979	1.39201	1.33959	1.3699	1.33052	1.33708	1.36111	1.38111	1.4256	1.4115	1.41141	1.40556	1.29427	1.36702	1.29983	1.37065	1.35852	1.37764	1.34828	1.3876	1.39672	1.38421	1.33386	1.39301	1.39284
1383.53	1.33399	1.37111	1.3227	1.41747	1.39893	1.34042	1.34014	1.37342	1.42868	1.37809	1.39875	1.38569	1.39719	1.27499	1.39269	1.32091	1.4104	1.37859	1.33519	1.3484	1.38083	1.36658	1.3748	1.35307	1.40042	1.3932	1.33901	1.36938	1.33016	1.33709	1.36172	1.38183	1.42657	1.413	1.41251	1.40704	1.29352	1.3674	1.29876	1.37113	1.358	1.37888	1.34827	1.38937	1.398	1.38386	1.33381	1.39409	1.39433
1382.79	1.33453	1.37224	1.32239	1.418	1.40011	1.34023	1.34027	1.37367	1.42978	1.37795	1.39981	1.3853	1.398	1.27518	1.39429	1.32073	1.41201	1.37936	1.3358	1.34941	1.38142	1.36742	1.37601	1.35426	1.40145	1.39538	1.33987	1.36997	1.33122	1.33851	1.36373	1.38375	1.42798	1.41569	1.41491	1.40935	1.29404	1.36871	1.2989	1.37295	1.35893	1.38112	1.35044	1.39223	1.40041	1.38481	1.3351	1.39631	1.39687
1382.05	1.32642	1.36456	1.31368	1.41036	1.3921	1.33118	1.33213	1.36503	1.42126	1.36842	1.39104	1.37585	1.38935	1.26537	1.38606	1.31086	1.40422	1.37028	1.3265	1.34039	1.37135	1.35751	1.367	1.3452	1.39149	1.38679	1.32971	1.36024	1.32172	1.3287	1.35457	1.37431	1.4181	1.40671	1.40682	1.39962	1.28249	1.35802	1.28708	1.36231	1.34847	1.371	1.33993	1.3821	1.39051	1.37367	1.32415	1.38589	1.38635
1381.32	1.32365	1.36251	1.31033	1.40783	1.3892	1.32808	1.32948	1.3622	1.4192	1.36502	1.38868	1.37244	1.38673	1.26138	1.38399	1.30736	1.40241	1.36765	1.32304	1.3374	1.36814	1.35461	1.36454	1.34249	1.38909	1.38482	1.32624	1.35769	1.31866	1.32546	1.35235	1.37213	1.41616	1.40521	1.40544	1.39719	1.27841	1.35551	1.28276	1.35946	1.34519	1.36892	1.33655	1.38007	1.38832	1.37058	1.3209	1.3834	1.3838
1380.58	1.32322	1.36212	1.30888	1.40679	1.38842	1.32698	1.32848	1.36125	1.41847	1.36346	1.38864	1.3707	1.38577	1.26004	1.38377	1.30618	1.40263	1.36726	1.32153	1.33682	1.36709	1.3541	1.36371	1.34174	1.38781	1.38516	1.32517	1.35648	1.3178	1.32499	1.3525	1.37203	1.41614	1.40564	1.40568	1.39724	1.27734	1.35535	1.28152	1.35937	1.344	1.36905	1.33584	1.3805	1.38821	1.36965	1.32039	1.38303	1.38328
1379.85	1.31498	1.35486	1.30033	1.39853	1.38046	1.31759	1.31987	1.35267	1.41036	1.35412	1.38036	1.36115	1.3768	1.25012	1.37536	1.29658	1.39484	1.3579	1.31188	1.32781	1.35708	1.34484	1.35438	1.33249	1.37778	1.37648	1.31474	1.34599	1.30745	1.31532	1.34268	1.36217	1.40596	1.39649	1.39711	1.38786	1.26615	1.34505	1.27	1.34885	1.33296	1.35913	1.32521	1.3702	1.37839	1.35842	1.30902	1.37222	1.37234
1379.11	1.31246	1.35354	1.29758	1.39655	1.37824	1.31459	1.31713	1.35011	1.40872	1.35162	1.37824	1.35807	1.37427	1.24697	1.37369	1.29334	1.39343	1.35528	1.30895	1.32533	1.35416	1.34243	1.35189	1.33042	1.37553	1.37463	1.31179	1.34355	1.30494	1.31269	1.34044	1.36006	1.40394	1.39536	1.39586	1.38573	1.26273	1.34237	1.26645	1.34618	1.33032	1.3575	1.32248	1.36884	1.3768	1.35533	1.30602	1.37017	1.37031
1378.38	1.30957	1.35091	1.29369	1.39363	1.37523	1.31089	1.31372	1.3466	1.40535	1.3476	1.37531	1.35415	1.37069	1.24286	1.37041	1.28928	1.39071	1.352	1.30503	1.32166	1.35021	1.33895	1.3483	1.32683	1.37178	1.37137	1.308	1.33938	1.30138	1.30904	1.33785	1.35677	1.40065	1.39252	1.39284	1.38264	1.25808	1.33847	1.26198	1.34225	1.32648	1.35394	1.31852	1.36575	1.37366	1.35101	1.30201	1.36651	1.36642
1377.65	1.30623	1.34832	1.28942	1.39032	1.37195	1.30675	1.31011	1.3432	1.40216	1.34351	1.37223	1.35	1.36691	1.23834	1.36724	1.28484	1.38798	1.34817	1.30108	1.31785	1.3463	1.33534	1.34467	1.32313	1.36764	1.36827	1.30412	1.33543	1.29712	1.30499	1.33471	1.35335	1.3968	1.38926	1.39025	1.37958	1.25301	1.3347	1.2569	1.33857	1.32225	1.35013	1.31456	1.36254	1.37008	1.34694	1.2975	1.36277	1.36264
1376.92	1.30449	1.34708	1.28729	1.38856	1.37029	1.30485	1.30836	1.34152	1.4008	1.34123	1.37099	1.34747	1.36533	1.23594	1.36586	1.28203	1.38727	1.34638	1.29905	1.31639	1.34425	1.33313	1.34323	1.3216	1.36589	1.36737	1.30187	1.33343	1.29531	1.30346	1.3333	1.35224	1.39501	1.38821	1.38969	1.37853	1.25056	1.33298	1.25425	1.33702	1.3204	1.34869	1.31248	1.36136	1.36844	1.34455	1.29556	1.36156	1.36129
1376.19	1.30146	1.34422	1.28375	1.38516	1.36702	1.30098	1.30512	1.33786	1.39747	1.33713	1.36777	1.34349	1.36207	1.23194	1.36286	1.27827	1.38495	1.34282	1.29511	1.31311	1.34004	1.32934	1.33986	1.31818	1.36254	1.3644	1.29768	1.32948	1.2917	1.29984	1.32973	1.3491	1.39146	1.3851	1.38683	1.37545	1.24628	1.32887	1.24968	1.33317	1.31626	1.34527	1.30849	1.35814	1.36511	1.33994	1.2913	1.35813	1.35739
1375.46	1.29941	1.34251	1.28105	1.38254	1.36471	1.29768	1.30271	1.33502	1.39557	1.334	1.36553	1.34054	1.35935	1.22906	1.36095	1.2754	1.38327	1.33997	1.29195	1.31065	1.33714	1.32705	1.33711	1.31572	1.35974	1.36258	1.29476	1.32663	1.28881	1.29699	1.32776	1.34632	1.3889	1.38327	1.38521	1.37329	1.24328	1.32603	1.24644	1.33055	1.31339	1.34298	1.30593	1.35583	1.3632	1.33688	1.2884	1.35551	1.35483
1374.73	1.29766	1.341	1.27878	1.38027	1.36287	1.29546	1.30073	1.3329	1.39369	1.33116	1.36411	1.33786	1.35752	1.22649	1.35955	1.27276	1.38147	1.33797	1.28927	1.30885	1.33478	1.32496	1.33525	1.31364	1.35726	1.36112	1.29232	1.32407	1.2865	1.29493	1.32596	1.34419	1.38697	1.38225	1.38411	1.37169	1.24058	1.32387	1.24342	1.32834	1.31101	1.34092	1.30328	1.35388	1.36181	1.33449	1.28601	1.35377	1.35274
1374	1.29491	1.33874	1.27561	1.37765	1.36043	1.29267	1.29775	1.33031	1.39149	1.32828	1.36182	1.3344	1.35499	1.22324	1.35709	1.26954	1.37915	1.33542	1.28604	1.30609	1.33164	1.32151	1.33254	1.31108	1.35428	1.35827	1.28896	1.32105	1.2837	1.29208	1.32337	1.34175	1.38424	1.38001	1.38186	1.36852	1.23667	1.32087	1.23965	1.32521	1.30744	1.33827	1.29992	1.35134	1.35928	1.33124	1.28266	1.35109	1.34962
1373.27	1.29314	1.33772	1.27364	1.37583	1.35864	1.29079	1.29587	1.32845	1.39038	1.32646	1.36046	1.33211	1.3529	1.22104	1.35528	1.26737	1.37821	1.33332	1.28412	1.30409	1.32949	1.31991	1.33075	1.30943	1.35258	1.35667	1.28678	1.31918	1.28199	1.2901	1.32178	1.3404	1.38228	1.37867	1.38069	1.36684	1.23393	1.31898	1.23698	1.32333	1.30538	1.33666	1.29811	1.34991	1.35763	1.32892	1.28076	1.34921	1.34792
1372.54	1.29216	1.33719	1.27243	1.37457	1.35797	1.28939	1.29503	1.3274	1.3895	1.32517	1.35983	1.33057	1.3517	1.21964	1.35491	1.26591	1.37747	1.33249	1.283	1.30316	1.32772	1.31927	1.33021	1.30856	1.35145	1.35642	1.28585	1.31808	1.28114	1.28887	1.32111	1.33994	1.38166	1.37851	1.38064	1.36703	1.23262	1.31806	1.23554	1.32245	1.30454	1.33574	1.29737	1.34994	1.35708	1.32767	1.2799	1.34881	1.3475
1371.82	1.2912	1.33662	1.27114	1.37399	1.35757	1.28807	1.29416	1.32633	1.38876	1.3236	1.35936	1.32916	1.35056	1.21847	1.35487	1.26496	1.37736	1.33173	1.2819	1.30254	1.32661	1.31846	1.32982	1.30785	1.3508	1.35618	1.28509	1.31715	1.28008	1.28832	1.32118	1.33925	1.38134	1.37832	1.3807	1.36728	1.23175	1.31761	1.23442	1.322	1.30395	1.33575	1.29677	1.34986	1.35708	1.32682	1.27924	1.34877	1.34734
1371.09	1.29034	1.33596	1.26973	1.37334	1.35645	1.28686	1.29324	1.3253	1.38763	1.32204	1.35856	1.32767	1.3492	1.21705	1.35396	1.26366	1.37697	1.33047	1.28044	1.30167	1.32566	1.31709	1.3285	1.30672	1.34959	1.35595	1.28385	1.31566	1.27886	1.28741	1.32049	1.33832	1.38035	1.37802	1.3803	1.3665	1.23057	1.31687	1.23315	1.32104	1.30269	1.3352	1.29563	1.34935	1.35655	1.32559	1.27816	1.34762	1.34665
1370.37	1.28832	1.33403	1.26722	1.37065	1.35359	1.28429	1.29105	1.32286	1.38522	1.31951	1.35636	1.32453	1.34693	1.21424	1.35143	1.26048	1.3749	1.32799	1.27762	1.299	1.32293	1.31424	1.32556	1.30423	1.34689	1.35391	1.28053	1.31261	1.27622	1.28459	1.31797	1.33577	1.37799	1.37579	1.37793	1.36356	1.22735	1.31398	1.23007	1.31769	1.2997	1.3325	1.2926	1.34691	1.35414	1.32191	1.27483	1.34463	1.34344
1369.64	1.28545	1.33165	1.26442	1.36737	1.35085	1.28089	1.28818	1.31959	1.38249	1.31629	1.35358	1.32133	1.34406	1.21092	1.3489	1.2571	1.37226	1.32508	1.27447	1.29575	1.31973	1.31144	1.32265	1.30117	1.34388	1.3507	1.27662	1.30939	1.27304	1.28131	1.31491	1.33283	1.37464	1.37322	1.37512	1.36061	1.22341	1.31069	1.22612	1.31434	1.2963	1.32929	1.28951	1.34362	1.35116	1.31833	1.2713	1.34189	1.33967
1368.92	1.28499	1.33191	1.26374	1.36757	1.35104	1.28039	1.28787	1.31939	1.38302	1.31619	1.35356	1.32132	1.34382	1.21056	1.34942	1.25674	1.37278	1.32519	1.27423	1.29569	1.31931	1.31167	1.32298	1.30119	1.34417	1.351	1.27648	1.30951	1.273	1.28142	1.31511	1.33325	1.37464	1.37411	1.37613	1.36126	1.22335	1.31098	1.22561	1.3149	1.29645	1.32989	1.28979	1.3442	1.35166	1.31861	1.27177	1.34263	1.34045
1368.2	1.28572	1.33232	1.26376	1.36836	1.3521	1.28067	1.28828	1.32034	1.38392	1.31641	1.35462	1.32142	1.34441	1.21074	1.35036	1.25724	1.37417	1.3257	1.27447	1.29656	1.31948	1.3122	1.32398	1.30198	1.34457	1.35237	1.27743	1.31007	1.27371	1.28205	1.31616	1.3343	1.37577	1.375	1.37779	1.36239	1.22398	1.31205	1.2263	1.31592	1.29727	1.33111	1.29082	1.34556	1.3526	1.31965	1.27258	1.34354	1.342
1367.48	1.28333	1.32985	1.26097	1.36505	1.34928	1.27767	1.28551	1.31729	1.38058	1.31322	1.3522	1.31787	1.34124	1.20746	1.34747	1.2539	1.37157	1.32277	1.27124	1.29375	1.31635	1.30923	1.32104	1.2992	1.34106	1.34941	1.27409	1.30632	1.27054	1.27908	1.31311	1.3311	1.37263	1.37196	1.37524	1.35967	1.22059	1.30869	1.22255	1.31262	1.29381	1.32783	1.28698	1.34246	1.34936	1.31609	1.26921	1.33977	1.33837
1366.75	1.27961	1.32689	1.2572	1.36114	1.34512	1.27341	1.28175	1.31342	1.37692	1.30931	1.34831	1.31345	1.33713	1.20316	1.34364	1.24942	1.36779	1.31854	1.26717	1.28968	1.31232	1.30475	1.3166	1.29508	1.33651	1.34527	1.26964	1.30172	1.26634	1.27495	1.30926	1.32658	1.36816	1.36795	1.37111	1.3553	1.21557	1.30379	1.21754	1.30807	1.28879	1.32326	1.28168	1.3382	1.34524	1.31085	1.26411	1.33521	1.33321
1366.03	1.27868	1.32629	1.25608	1.36011	1.34417	1.27209	1.28062	1.3124	1.3762	1.30798	1.34707	1.31201	1.33601	1.20162	1.34301	1.24802	1.36722	1.31686	1.26596	1.28883	1.31109	1.3036	1.3153	1.294	1.33555	1.34431	1.26845	1.30053	1.26534	1.27374	1.30875	1.32586	1.36705	1.36727	1.37084	1.35468	1.21384	1.30259	1.21622	1.30672	1.28746	1.32244	1.28042	1.33771	1.3445	1.30956	1.2625	1.33447	1.33222
1365.32	1.28097	1.32886	1.25813	1.36229	1.34649	1.27434	1.28288	1.31442	1.37868	1.31037	1.34979	1.31441	1.33885	1.20366	1.34581	1.25039	1.37027	1.31981	1.26842	1.2917	1.31375	1.30641	1.31837	1.29684	1.33848	1.34755	1.27133	1.30364	1.26816	1.27665	1.31194	1.32946	1.37019	1.37086	1.37465	1.35835	1.21693	1.30613	1.21913	1.30987	1.29074	1.32612	1.28417	1.34167	1.34805	1.31297	1.26633	1.33828	1.3363
1364.6	1.28039	1.32853	1.25734	1.36169	1.34633	1.27374	1.28273	1.31336	1.37784	1.30944	1.34971	1.31371	1.33831	1.20314	1.3454	1.24953	1.37025	1.31981	1.26775	1.29116	1.31313	1.30599	1.31801	1.29655	1.33782	1.34749	1.27068	1.30289	1.26765	1.27598	1.31136	1.32888	1.36953	1.37086	1.37403	1.3579	1.21642	1.30549	1.21856	1.30948	1.2899	1.3258	1.28415	1.3409	1.34776	1.31193	1.26626	1.33791	1.33597
1363.88	1.27511	1.32326	1.25172	1.35636	1.34097	1.26812	1.27744	1.30819	1.37241	1.30312	1.34425	1.3076	1.33217	1.19718	1.33985	1.24356	1.36507	1.31375	1.26167	1.28495	1.30677	1.30011	1.31198	1.29039	1.33136	1.34125	1.2641	1.2962	1.26136	1.26976	1.30495	1.32243	1.36291	1.36448	1.36767	1.35094	1.2094	1.29856	1.21138	1.30263	1.2829	1.31888	1.2769	1.33391	1.3409	1.30466	1.25907	1.33072	1.3286
1363.16	1.27444	1.32301	1.25079	1.35587	1.33997	1.26731	1.27664	1.30769	1.37249	1.30221	1.34388	1.30657	1.33123	1.19617	1.33974	1.24264	1.36486	1.31317	1.2607	1.28418	1.30587	1.29925	1.31137	1.29006	1.33087	1.3412	1.26343	1.29577	1.26061	1.26914	1.30468	1.32212	1.36271	1.36459	1.36807	1.35041	1.2085	1.29845	1.21024	1.30229	1.28265	1.31876	1.27619	1.33386	1.34069	1.30441	1.25827	1.33061	1.32801
1362.45	1.27907	1.32749	1.2551	1.36073	1.34465	1.27215	1.28131	1.31216	1.37712	1.30696	1.34865	1.31131	1.3363	1.20113	1.34481	1.24796	1.36998	1.31842	1.2655	1.28969	1.31085	1.30443	1.31688	1.29568	1.33623	1.34729	1.26909	1.30106	1.26652	1.27473	1.31057	1.32822	1.36891	1.3711	1.37471	1.35705	1.21466	1.30466	1.21643	1.30878	1.28899	1.32522	1.2828	1.34064	1.34764	1.31092	1.26492	1.33745	1.33502
1361.73	1.27808	1.32626	1.25368	1.3593	1.3436	1.27063	1.27975	1.31039	1.37566	1.30531	1.34745	1.30981	1.33502	1.19955	1.34326	1.24648	1.36846	1.3166	1.26377	1.28862	1.30945	1.30291	1.31538	1.29383	1.33472	1.34593	1.2673	1.29937	1.26503	1.27323	1.30927	1.32666	1.36742	1.36946	1.37346	1.35587	1.213	1.30326	1.21482	1.30704	1.28725	1.32343	1.28097	1.3393	1.34613	1.30908	1.26322	1.33606	1.33347
1361.01	1.27415	1.32274	1.24994	1.35527	1.33965	1.26627	1.27599	1.30657	1.37189	1.30136	1.34356	1.30549	1.33067	1.19527	1.33898	1.24194	1.36416	1.31201	1.25967	1.28432	1.30516	1.29846	1.31071	1.28949	1.33061	1.34179	1.26267	1.29503	1.26025	1.26867	1.30489	1.32228	1.36249	1.36467	1.36868	1.35114	1.20785	1.29837	1.20968	1.30183	1.28244	1.31873	1.27586	1.33468	1.34159	1.30375	1.25784	1.33053	1.3284
1360.3	1.2712	1.32037	1.24696	1.35235	1.33662	1.26322	1.27339	1.30389	1.36937	1.29841	1.34058	1.30212	1.32774	1.19208	1.33637	1.23881	1.36191	1.30902	1.25687	1.28112	1.30199	1.2953	1.30766	1.28665	1.32754	1.33835	1.25925	1.29173	1.25729	1.26558	1.30184	1.31933	1.35921	1.36173	1.36579	1.34807	1.20426	1.29477	1.20604	1.29851	1.27908	1.31548	1.27251	1.33123	1.33858	1.30018	1.25419	1.32697	1.32481
1359.59	1.27096	1.32032	1.24636	1.3518	1.33655	1.26276	1.27279	1.30327	1.36904	1.29735	1.34033	1.30107	1.32752	1.19147	1.33654	1.23805	1.36218	1.30882	1.25625	1.2807	1.30163	1.2949	1.30761	1.28596	1.32696	1.33789	1.25875	1.29124	1.25696	1.26544	1.30145	1.31922	1.35884	1.36166	1.36578	1.34777	1.20378	1.29439	1.20543	1.2985	1.27877	1.31553	1.27239	1.33124	1.33804	1.29989	1.25402	1.32691	1.32447
1358.87	1.26922	1.31845	1.2442	1.34968	1.3346	1.26105	1.27064	1.30093	1.3668	1.29511	1.33843	1.29886	1.32536	1.18933	1.33436	1.23591	1.36006	1.30679	1.25375	1.27853	1.29897	1.29242	1.30547	1.28339	1.3245	1.33549	1.25639	1.28876	1.25441	1.26303	1.29929	1.31651	1.35634	1.35946	1.36364	1.34532	1.20121	1.29195	1.20254	1.29581	1.27595	1.31325	1.26982	1.32884	1.3353	1.297	1.25159	1.32403	1.32211
1358.16	1.26757	1.31728	1.2428	1.348	1.33314	1.25937	1.269	1.29957	1.36544	1.29391	1.33739	1.29742	1.32389	1.18759	1.33273	1.23439	1.35878	1.30517	1.25213	1.27726	1.29716	1.29059	1.30406	1.28227	1.32327	1.33427	1.25469	1.28704	1.25272	1.26117	1.29801	1.31495	1.35488	1.35832	1.36224	1.34392	1.19943	1.29034	1.20048	1.294	1.27414	1.31151	1.26803	1.3275	1.334	1.29517	1.24982	1.32262	1.32053
1357.45	1.2672	1.31682	1.24242	1.34756	1.33309	1.2584	1.26889	1.29919	1.36524	1.29337	1.33742	1.29658	1.3235	1.18684	1.33285	1.23358	1.35851	1.30495	1.25161	1.2771	1.29668	1.29059	1.3038	1.28238	1.3231	1.33468	1.25434	1.28658	1.25245	1.26076	1.29799	1.31489	1.35464	1.35841	1.3625	1.34373	1.19889	1.28997	1.20027	1.29363	1.2736	1.31104	1.26802	1.32774	1.33416	1.29493	1.24914	1.3227	1.32011
1356.74	1.2656	1.31536	1.24067	1.34589	1.33145	1.25659	1.2672	1.29746	1.3637	1.29141	1.3356	1.29435	1.32159	1.185	1.33138	1.23177	1.35704	1.30285	1.24965	1.27546	1.29489	1.28873	1.30211	1.28044	1.3208	1.33291	1.2521	1.28463	1.25062	1.25886	1.2957	1.31307	1.3526	1.35683	1.36087	1.34179	1.19675	1.28791	1.19814	1.29167	1.27168	1.30919	1.26595	1.32552	1.33238	1.29273	1.24712	1.3205	1.31811
1356.03	1.26547	1.3157	1.2402	1.34573	1.33116	1.25668	1.26729	1.29732	1.36398	1.29089	1.33552	1.29433	1.32179	1.18474	1.33123	1.23152	1.35774	1.30255	1.24954	1.27548	1.2947	1.28872	1.30224	1.28057	1.3207	1.33311	1.25207	1.28476	1.25063	1.25883	1.29593	1.31354	1.35303	1.35731	1.36144	1.34244	1.19673	1.28792	1.19788	1.29192	1.27203	1.3095	1.2657	1.32577	1.33265	1.29261	1.24747	1.321	1.31846
1355.32	1.26581	1.31621	1.23979	1.34586	1.33117	1.25703	1.26757	1.29769	1.36432	1.29087	1.33612	1.29473	1.32207	1.18489	1.33172	1.23167	1.35829	1.30296	1.25006	1.27564	1.29468	1.28913	1.30284	1.28095	1.32085	1.33375	1.25202	1.285	1.25072	1.25889	1.29683	1.31412	1.35366	1.35809	1.36248	1.34298	1.19676	1.28886	1.19825	1.29247	1.27246	1.31005	1.26612	1.32663	1.33352	1.29308	1.24788	1.32215	1.31884
1354.62	1.26397	1.31424	1.23784	1.34342	1.329	1.2546	1.2653	1.29564	1.36233	1.28878	1.33421	1.29253	1.31981	1.18271	1.33	1.22923	1.35631	1.30098	1.24783	1.27338	1.29249	1.28697	1.30048	1.27861	1.31826	1.33144	1.24957	1.28233	1.2485	1.25671	1.29455	1.31189	1.35111	1.35575	1.36031	1.34074	1.19421	1.28656	1.19586	1.29	1.26964	1.30769	1.26367	1.32453	1.33135	1.29068	1.24542	1.31985	1.31646
1353.91	1.26096	1.31128	1.2351	1.34029	1.3263	1.25142	1.26216	1.2923	1.35926	1.28558	1.33103	1.28921	1.31656	1.17949	1.32701	1.22539	1.35311	1.29768	1.24409	1.2701	1.28932	1.28362	1.29682	1.27532	1.31489	1.32824	1.24611	1.27855	1.24527	1.25342	1.29091	1.30816	1.34718	1.35221	1.35681	1.33736	1.19034	1.28286	1.19179	1.28571	1.26598	1.30395	1.25964	1.3207	1.32764	1.28682	1.24122	1.31566	1.31254
1353.2	1.2597	1.31034	1.23382	1.33911	1.32528	1.25052	1.26116	1.2909	1.35783	1.28422	1.3302	1.28759	1.31515	1.17812	1.32603	1.22408	1.35215	1.29619	1.24262	1.26895	1.28799	1.2821	1.29573	1.27432	1.31384	1.32709	1.24476	1.27708	1.24394	1.25224	1.28968	1.30681	1.34575	1.35119	1.35601	1.33578	1.18863	1.28154	1.19003	1.28439	1.26473	1.303	1.2583	1.31934	1.32652	1.28502	1.23992	1.31432	1.31127
1352.5	1.25867	1.30978	1.233	1.33823	1.32422	1.24954	1.26035	1.28987	1.35676	1.28314	1.32939	1.28648	1.31422	1.1769	1.32539	1.22338	1.35177	1.29534	1.24175	1.26829	1.28669	1.28097	1.29472	1.27322	1.31292	1.32614	1.24362	1.27604	1.24298	1.25136	1.289	1.30629	1.34491	1.35068	1.35523	1.33478	1.18771	1.28048	1.18908	1.28359	1.2638	1.30235	1.25739	1.31876	1.32554	1.28399	1.23918	1.3134	1.31032
1351.79	1.25719	1.30857	1.23111	1.33662	1.32275	1.24741	1.2587	1.28832	1.35506	1.28122	1.32767	1.28419	1.31255	1.17479	1.32369	1.22152	1.35031	1.29339	1.24022	1.2665	1.28451	1.27901	1.29274	1.27137	1.31106	1.3243	1.24173	1.27407	1.24102	1.24962	1.28749	1.30434	1.34287	1.34899	1.35377	1.33318	1.18585	1.27842	1.18697	1.28166	1.26154	1.30039	1.25561	1.31726	1.32342	1.28154	1.23711	1.31124	1.30838
1351.09	1.25592	1.30743	1.22954	1.33543	1.32157	1.24589	1.2575	1.28725	1.35363	1.27949	1.32654	1.28274	1.31089	1.17325	1.32224	1.21989	1.3492	1.29186	1.23868	1.26513	1.28313	1.2775	1.29144	1.27002	1.30966	1.32337	1.24032	1.27245	1.23961	1.24816	1.28607	1.3026	1.34132	1.3477	1.35302	1.33215	1.18409	1.27674	1.18521	1.28003	1.25973	1.29891	1.25381	1.31578	1.32197	1.27965	1.23525	1.30987	1.30672
1350.38	1.25504	1.30639	1.22861	1.33458	1.3209	1.2451	1.25665	1.28603	1.35285	1.27849	1.32578	1.28194	1.30981	1.17233	1.3214	1.21878	1.3486	1.29104	1.23754	1.26446	1.28224	1.2766	1.29046	1.26891	1.30858	1.32292	1.23934	1.27132	1.23873	1.24704	1.28525	1.30195	1.34041	1.34679	1.35262	1.33197	1.18291	1.27583	1.18399	1.27921	1.25866	1.2981	1.25288	1.31489	1.32119	1.27882	1.23439	1.3091	1.30547
1349.68	1.25313	1.30456	1.22672	1.33262	1.31907	1.24315	1.25473	1.28362	1.3509	1.27628	1.32376	1.27934	1.30755	1.17012	1.31949	1.2165	1.34658	1.28923	1.23524	1.26233	1.28013	1.2744	1.28834	1.2667	1.30586	1.32048	1.23687	1.26934	1.23655	1.24485	1.28331	1.30005	1.33853	1.34487	1.35067	1.32986	1.18027	1.27364	1.18127	1.27671	1.2564	1.29563	1.2507	1.31284	1.31911	1.2764	1.23214	1.30645	1.30329
1348.98	1.25213	1.30393	1.22553	1.33142	1.31798	1.24184	1.25371	1.28268	1.35003	1.27503	1.32287	1.2777	1.30613	1.16867	1.31882	1.21534	1.34593	1.28806	1.2339	1.26133	1.27872	1.27324	1.28721	1.26553	1.30475	1.31931	1.23571	1.26832	1.23558	1.24367	1.2825	1.29906	1.33768	1.34425	1.34977	1.32842	1.17889	1.2724	1.17989	1.2752	1.25539	1.29465	1.2495	1.31223	1.31818	1.27526	1.23125	1.30556	1.3024
1348.28	1.25187	1.30384	1.22506	1.331	1.31749	1.24114	1.25318	1.28255	1.34991	1.27478	1.32269	1.27712	1.30594	1.16818	1.3188	1.2147	1.34577	1.28769	1.23332	1.26075	1.27831	1.27301	1.28718	1.26541	1.30463	1.31942	1.23515	1.2677	1.2353	1.24322	1.28236	1.29862	1.33709	1.34433	1.34917	1.32824	1.17843	1.27204	1.17954	1.27498	1.25517	1.29482	1.24934	1.31218	1.31817	1.27498	1.23082	1.30585	1.30218
1347.57	1.25047	1.30275	1.2234	1.32949	1.31589	1.23967	1.25188	1.2808	1.34873	1.27267	1.32131	1.2754	1.30452	1.16659	1.31717	1.21288	1.34451	1.28616	1.23144	1.25931	1.27638	1.27138	1.28563	1.26404	1.3028	1.31844	1.23313	1.26584	1.23343	1.24152	1.28086	1.29709	1.33518	1.34283	1.3476	1.32678	1.1765	1.27026	1.17776	1.27326	1.25332	1.29299	1.24735	1.31041	1.31682	1.27291	1.22863	1.30394	1.29979
1346.87	1.24882	1.30101	1.22134	1.32777	1.31434	1.23762	1.25019	1.27874	1.3467	1.27043	1.31979	1.27316	1.30275	1.16454	1.31524	1.21101	1.34337	1.28414	1.22947	1.25753	1.27404	1.26915	1.2836	1.26208	1.30045	1.31637	1.2311	1.26355	1.23154	1.23953	1.27876	1.29534	1.3329	1.34092	1.34627	1.32497	1.17429	1.26813	1.17526	1.27117	1.25138	1.29058	1.24491	1.30863	1.31473	1.27063	1.22652	1.30147	1.29736
1346.18	1.24749	1.29981	1.2202	1.32642	1.31345	1.23593	1.24855	1.27729	1.34517	1.26927	1.31885	1.27148	1.30144	1.16273	1.31424	1.20917	1.34231	1.28272	1.22829	1.25644	1.27266	1.26778	1.28244	1.26053	1.29896	1.31515	1.22961	1.26194	1.23007	1.23785	1.27745	1.29419	1.33144	1.33982	1.34555	1.32399	1.17265	1.2669	1.17338	1.26989	1.24979	1.2892	1.24328	1.30725	1.31331	1.26872	1.22503	1.30042	1.29612
1345.48	1.24616	1.29864	1.21868	1.32468	1.31207	1.23443	1.24715	1.27577	1.34395	1.26773	1.31771	1.27016	1.29978	1.16111	1.31309	1.2076	1.34134	1.28131	1.22646	1.25526	1.27135	1.26628	1.28109	1.25902	1.29747	1.31379	1.22796	1.26013	1.22863	1.23621	1.27608	1.29266	1.32997	1.33853	1.34417	1.32239	1.17084	1.2653	1.17182	1.2682	1.24808	1.28839	1.24176	1.30614	1.31213	1.26681	1.22343	1.29898	1.29472
1344.78	1.24536	1.2974	1.21731	1.32362	1.31064	1.23333	1.24619	1.27457	1.34362	1.26656	1.31664	1.26879	1.29854	1.15979	1.31184	1.20653	1.34054	1.27989	1.22491	1.25404	1.26997	1.26482	1.28005	1.25788	1.2963	1.31254	1.22689	1.25864	1.22749	1.23518	1.27498	1.29136	1.32872	1.33764	1.34355	1.32109	1.16923	1.26418	1.17055	1.26698	1.24663	1.28778	1.2405	1.30514	1.31113	1.26566	1.22214	1.29783	1.29347
1344.08	1.24436	1.29625	1.2158	1.32222	1.30944	1.23192	1.24493	1.27315	1.34221	1.26499	1.31543	1.26683	1.29729	1.15834	1.31058	1.20495	1.33924	1.27838	1.2235	1.25266	1.26821	1.2633	1.27866	1.25658	1.29485	1.31123	1.22549	1.25729	1.2258	1.23378	1.27394	1.29011	1.32757	1.33686	1.34262	1.32	1.16768	1.26284	1.16866	1.26563	1.24513	1.2864	1.23906	1.30358	1.30968	1.26414	1.2202	1.29642	1.29196
1343.39	1.24281	1.29529	1.21441	1.32033	1.30812	1.23035	1.24356	1.27175	1.34055	1.26317	1.31439	1.26501	1.2956	1.15662	1.30958	1.2033	1.33807	1.27697	1.22187	1.25131	1.26648	1.26207	1.27731	1.25524	1.29319	1.31023	1.22355	1.2554	1.22419	1.23211	1.27231	1.28896	1.32607	1.3355	1.34174	1.31855	1.16617	1.26136	1.16675	1.26385	1.24375	1.2849	1.23761	1.3026	1.30813	1.26216	1.21877	1.29497	1.29061
1342.69	1.24132	1.29447	1.21315	1.31858	1.30657	1.22882	1.24252	1.27037	1.33929	1.26168	1.31323	1.26364	1.29377	1.15504	1.30868	1.20163	1.33722	1.27601	1.22033	1.25004	1.26503	1.26041	1.27588	1.25391	1.2916	1.30932	1.22171	1.25389	1.22278	1.23056	1.27097	1.28774	1.32446	1.33435	1.34059	1.31736	1.16463	1.25983	1.16513	1.26234	1.24209	1.28306	1.23598	1.30173	1.30684	1.26047	1.2175	1.29376	1.28911
1341.99	1.24011	1.29359	1.21184	1.31741	1.30533	1.22747	1.24134	1.26886	1.33806	1.26004	1.31194	1.26227	1.29244	1.15354	1.30757	1.20003	1.33624	1.27473	1.21911	1.24882	1.26367	1.25898	1.27445	1.25255	1.29011	1.30818	1.22029	1.25248	1.2215	1.22919	1.26976	1.28628	1.32307	1.33329	1.3393	1.3161	1.16285	1.25848	1.16353	1.2612	1.24025	1.28115	1.23453	1.30051	1.30574	1.25878	1.21608	1.29238	1.28768
1341.3	1.23884	1.29254	1.21026	1.31655	1.30401	1.22628	1.23988	1.26749	1.33699	1.2582	1.31072	1.26044	1.29134	1.15205	1.30617	1.19837	1.33505	1.273	1.21743	1.2473	1.26218	1.25779	1.273	1.25121	1.28862	1.30654	1.21883	1.25083	1.22007	1.22779	1.2687	1.28486	1.3218	1.33198	1.33857	1.31478	1.16126	1.25693	1.16185	1.25956	1.23912	1.28025	1.23317	1.29928	1.30442	1.25743	1.21466	1.29085	1.28616
1340.61	1.23783	1.29162	1.20868	1.31511	1.30289	1.22495	1.23843	1.2661	1.33589	1.2566	1.30943	1.25862	1.28965	1.15059	1.30497	1.19665	1.33383	1.27136	1.21561	1.24596	1.26051	1.25634	1.27141	1.25002	1.28733	1.30514	1.21731	1.24947	1.21866	1.22653	1.26745	1.28378	1.3204	1.33077	1.3376	1.3137	1.15975	1.25548	1.16011	1.25782	1.23783	1.2793	1.23191	1.29795	1.30343	1.2559	1.21315	1.28935	1.28476
1339.91	1.23651	1.29042	1.20705	1.31335	1.30177	1.22328	1.23726	1.26443	1.33469	1.25518	1.30825	1.25684	1.28785	1.14892	1.30361	1.19531	1.333	1.27	1.21426	1.24462	1.2588	1.2545	1.26994	1.24865	1.2859	1.30375	1.21548	1.24764	1.21718	1.22508	1.26613	1.28239	1.31885	1.32962	1.3365	1.3125	1.15805	1.25389	1.15839	1.25639	1.23573	1.27755	1.23024	1.29643	1.30221	1.25397	1.21128	1.28772	1.28311
1339.22	1.23506	1.28886	1.20536	1.31159	1.30027	1.2213	1.2359	1.26271	1.33344	1.25351	1.30721	1.25508	1.28629	1.14674	1.3025	1.19374	1.33217	1.26851	1.21276	1.24339	1.25747	1.2529	1.26852	1.24698	1.2843	1.30273	1.21362	1.24562	1.21576	1.22334	1.2648	1.28079	1.31707	1.32853	1.33544	1.31096	1.15619	1.25227	1.15641	1.25481	1.23417	1.27622	1.22851	1.29532	1.30083	1.25221	1.20967	1.28634	1.28126
1338.53	1.23374	1.28789	1.20406	1.31011	1.29913	1.2198	1.23421	1.26104	1.33186	1.25199	1.30618	1.2535	1.28493	1.14504	1.30143	1.19201	1.33111	1.26701	1.21122	1.24224	1.25597	1.25127	1.26742	1.24523	1.28252	1.30147	1.21214	1.2439	1.21449	1.22181	1.26349	1.27945	1.31509	1.32771	1.3345	1.30961	1.15438	1.25106	1.15451	1.2531	1.23294	1.27517	1.22678	1.29404	1.29948	1.25061	1.20826	1.28503	1.27989
1337.84	1.23226	1.28669	1.2026	1.30869	1.29794	1.21837	1.23279	1.25966	1.33022	1.25018	1.30496	1.2515	1.28326	1.14355	1.30031	1.19038	1.32964	1.26541	1.20951	1.24071	1.25414	1.24945	1.26611	1.24389	1.28068	1.30026	1.21046	1.2424	1.21289	1.22043	1.26203	1.27819	1.31355	1.32632	1.33337	1.30826	1.15271	1.24965	1.15262	1.25138	1.23119	1.27349	1.22505	1.29259	1.29793	1.2488	1.2066	1.28357	1.27856
1337.15	1.23104	1.28531	1.20122	1.30746	1.29658	1.21682	1.23145	1.25839	1.32862	1.24823	1.30371	1.2495	1.28158	1.14187	1.29904	1.18844	1.32833	1.26395	1.20756	1.23927	1.25215	1.24767	1.26458	1.24258	1.27923	1.29902	1.2086	1.24045	1.21124	1.21883	1.26069	1.27697	1.31208	1.32479	1.33222	1.30697	1.15092	1.24778	1.15091	1.24955	1.22936	1.27181	1.22373	1.29135	1.29652	1.24689	1.20499	1.2821	1.27681
1336.46	1.22988	1.28425	1.19957	1.30574	1.29523	1.21526	1.23039	1.25664	1.32726	1.2466	1.30235	1.24793	1.27996	1.14022	1.29767	1.18661	1.32746	1.26259	1.20624	1.23782	1.25047	1.2463	1.26328	1.24083	1.27768	1.29751	1.20697	1.23868	1.20964	1.21711	1.25976	1.27572	1.31036	1.32375	1.3312	1.30567	1.14907	1.24606	1.14919	1.24785	1.22772	1.27033	1.22226	1.29024	1.2954	1.24527	1.20376	1.28078	1.27507
1335.77	1.22856	1.28294	1.19772	1.30396	1.29356	1.21357	1.22912	1.25521	1.3261	1.24485	1.30094	1.24626	1.27839	1.13844	1.29624	1.18497	1.32652	1.26116	1.20483	1.23632	1.2488	1.24497	1.2623	1.2393	1.27606	1.29624	1.20514	1.23717	1.20814	1.2156	1.25845	1.27421	1.30896	1.32262	1.32984	1.30427	1.14722	1.24466	1.14749	1.24673	1.22614	1.26909	1.22059	1.28936	1.29427	1.24356	1.20213	1.27929	1.27357
1335.08	1.22662	1.28161	1.19591	1.30204	1.29196	1.2117	1.22739	1.25353	1.32455	1.24289	1.29941	1.24413	1.27676	1.13674	1.2951	1.1831	1.32557	1.25951	1.20275	1.23467	1.2471	1.24302	1.2606	1.2377	1.27434	1.29458	1.20331	1.23523	1.20634	1.21397	1.25665	1.27257	1.30706	1.32125	1.32866	1.30259	1.14538	1.24313	1.14533	1.24531	1.22423	1.26738	1.21883	1.28803	1.29272	1.2416	1.20015	1.27712	1.27192
1334.4	1.22486	1.2802	1.19431	1.30017	1.29051	1.21007	1.22583	1.25181	1.32285	1.2411	1.29792	1.24223	1.27509	1.13501	1.29373	1.18142	1.32447	1.25789	1.20094	1.23331	1.2455	1.24144	1.25882	1.23632	1.2725	1.29301	1.20147	1.23333	1.20474	1.21221	1.25504	1.2711	1.30506	1.32021	1.32763	1.3012	1.14362	1.24149	1.14333	1.24337	1.22267	1.26583	1.21703	1.28651	1.29122	1.23977	1.1984	1.27549	1.27026
1333.71	1.2235	1.2789	1.1928	1.29874	1.28921	1.20829	1.22458	1.25022	1.3216	1.23938	1.29661	1.24033	1.27305	1.13302	1.29187	1.17966	1.323	1.25613	1.19929	1.23176	1.24369	1.24003	1.25702	1.23436	1.27049	1.29196	1.19957	1.23149	1.2033	1.21064	1.25344	1.2695	1.30369	1.31899	1.32674	1.2997	1.14186	1.23972	1.14143	1.2413	1.22114	1.26422	1.21507	1.28518	1.28982	1.23759	1.19668	1.27402	1.26868
1333.02	1.22248	1.27782	1.19139	1.29748	1.28763	1.20636	1.22299	1.2488	1.32015	1.23763	1.29567	1.23835	1.27166	1.13131	1.29062	1.17783	1.32181	1.25432	1.1973	1.23034	1.24188	1.23836	1.25542	1.23274	1.26891	1.29075	1.19784	1.22964	1.20189	1.20906	1.25195	1.26819	1.30241	1.31765	1.32544	1.29839	1.14014	1.23832	1.13964	1.2395	1.21951	1.26293	1.21345	1.28397	1.28857	1.23591	1.19492	1.27256	1.26703
1332.34	1.22121	1.27669	1.18959	1.29589	1.28613	1.20497	1.22146	1.24714	1.31871	1.23584	1.29439	1.23656	1.27011	1.12975	1.28943	1.17596	1.32059	1.25224	1.19556	1.22905	1.24004	1.23633	1.25412	1.23156	1.26721	1.28903	1.19625	1.22793	1.2001	1.20765	1.25038	1.26669	1.30093	1.31623	1.32447	1.29703	1.13835	1.23669	1.13782	1.23805	1.21764	1.26157	1.21197	1.28239	1.28698	1.2341	1.19331	1.27083	1.26507
1331.66	1.21999	1.27551	1.18781	1.29414	1.2848	1.20353	1.22046	1.24536	1.31697	1.23423	1.29305	1.23464	1.26833	1.12819	1.28822	1.1746	1.31944	1.25084	1.19398	1.22758	1.23835	1.23436	1.25284	1.23026	1.26578	1.28771	1.19459	1.22595	1.19837	1.20593	1.24914	1.26508	1.29913	1.31462	1.32347	1.29573	1.13627	1.23459	1.13628	1.23668	1.21583	1.26037	1.21036	1.28093	1.28574	1.23215	1.19164	1.26938	1.26328
1330.97	1.21829	1.27413	1.18619	1.2927	1.283	1.20161	1.21889	1.24346	1.31509	1.23264	1.29181	1.23266	1.26655	1.12636	1.28665	1.17282	1.31843	1.24948	1.19235	1.22612	1.2365	1.2327	1.25114	1.22878	1.26415	1.28591	1.19279	1.22402	1.19695	1.2042	1.24787	1.2633	1.29702	1.31323	1.32228	1.29425	1.13432	1.23302	1.13447	1.23492	1.21411	1.25849	1.20869	1.2794	1.28415	1.23037	1.18991	1.2679	1.26183
1330.29	1.21664	1.27278	1.18463	1.29121	1.28131	1.2	1.21709	1.24176	1.31378	1.2307	1.29032	1.23064	1.26504	1.12443	1.28554	1.17103	1.31719	1.24802	1.19084	1.22473	1.2347	1.23121	1.2496	1.22705	1.26228	1.28422	1.19119	1.22252	1.19548	1.20281	1.24649	1.26195	1.2954	1.31229	1.32093	1.2927	1.13254	1.2317	1.13245	1.23318	1.21219	1.25695	1.20708	1.27777	1.28262	1.22879	1.18836	1.26634	1.26023
1329.61	1.21521	1.27139	1.18264	1.28925	1.28007	1.19827	1.21561	1.24025	1.31217	1.22876	1.289	1.22884	1.26342	1.12272	1.28396	1.16924	1.31627	1.24648	1.18908	1.22331	1.23321	1.22944	1.24796	1.22527	1.26039	1.28293	1.1893	1.22086	1.19392	1.20099	1.24472	1.2607	1.29383	1.31124	1.32001	1.29118	1.13078	1.22982	1.13042	1.23156	1.2106	1.25573	1.20541	1.27656	1.28109	1.22679	1.18697	1.26469	1.25833
1328.93	1.21367	1.27008	1.18101	1.28736	1.27862	1.19661	1.21422	1.23902	1.31055	1.22688	1.28763	1.22717	1.26162	1.12097	1.28247	1.16722	1.31525	1.24474	1.18725	1.22162	1.23141	1.22759	1.24658	1.22347	1.25875	1.28178	1.18743	1.21877	1.19227	1.19927	1.24334	1.25884	1.29184	1.31006	1.31897	1.28968	1.12902	1.22796	1.1284	1.22963	1.20911	1.25408	1.20387	1.27524	1.27959	1.22486	1.18514	1.26304	1.25668
1328.24	1.21224	1.26902	1.17962	1.28562	1.27705	1.19522	1.21284	1.2373	1.30929	1.22511	1.28626	1.22509	1.25983	1.11917	1.28142	1.16547	1.31368	1.24299	1.1854	1.22005	1.22924	1.22572	1.2452	1.222	1.25742	1.28005	1.18553	1.21664	1.19063	1.19764	1.24204	1.25749	1.29025	1.30883	1.31756	1.28805	1.12717	1.22643	1.12652	1.22792	1.20727	1.25222	1.20225	1.27371	1.27802	1.22275	1.18332	1.26126	1.25512
1327.56	1.21081	1.26778	1.17831	1.28411	1.2755	1.19362	1.21122	1.23537	1.30807	1.22329	1.28472	1.22319	1.25819	1.11742	1.28008	1.16392	1.31259	1.24122	1.18362	1.21853	1.22748	1.22397	1.24351	1.22039	1.25568	1.27861	1.18358	1.21479	1.18892	1.19606	1.2405	1.25617	1.28884	1.30729	1.31647	1.2866	1.12548	1.22478	1.12471	1.22594	1.20551	1.2509	1.2003	1.27227	1.27656	1.22111	1.18156	1.25953	1.25326
1326.89	1.20939	1.26649	1.17664	1.28234	1.27416	1.19197	1.2099	1.23373	1.30654	1.22159	1.2833	1.22126	1.25646	1.11554	1.27841	1.16201	1.31138	1.23952	1.18221	1.21734	1.22589	1.22243	1.24181	1.21901	1.25372	1.27709	1.18178	1.21323	1.18731	1.19428	1.23907	1.25447	1.28688	1.30577	1.31506	1.28515	1.12372	1.22307	1.12274	1.22403	1.20381	1.2497	1.19838	1.27087	1.27533	1.21939	1.17986	1.2581	1.25139
1326.21	1.20806	1.2652	1.17501	1.28078	1.27292	1.19021	1.20852	1.23226	1.30479	1.21989	1.28231	1.21927	1.25468	1.11383	1.27723	1.16042	1.31025	1.23797	1.18049	1.21623	1.22409	1.22087	1.24046	1.21752	1.25233	1.27584	1.18001	1.21145	1.18586	1.19266	1.23773	1.25309	1.28496	1.30438	1.31384	1.28402	1.12174	1.2217	1.12096	1.22267	1.20252	1.24785	1.19676	1.26944	1.27411	1.21741	1.17811	1.2568	1.24979
1325.53	1.20674	1.26404	1.17355	1.27955	1.27132	1.18843	1.20705	1.23062	1.30331	1.21832	1.28107	1.21765	1.25304	1.11212	1.27605	1.15883	1.30927	1.23642	1.17845	1.21476	1.2225	1.21921	1.23889	1.21596	1.25072	1.27465	1.17835	1.20927	1.1841	1.19111	1.23635	1.25181	1.28323	1.30303	1.31305	1.2826	1.11975	1.22005	1.11933	1.22092	1.20092	1.24596	1.19516	1.26827	1.27211	1.21544	1.17649	1.25526	1.24824
1324.85	1.20518	1.26293	1.17169	1.27775	1.26982	1.18691	1.20554	1.22888	1.30219	1.21652	1.27978	1.2159	1.25132	1.11061	1.27449	1.15694	1.30817	1.23486	1.17662	1.21308	1.2208	1.21741	1.23738	1.21443	1.24891	1.27313	1.17683	1.20734	1.18244	1.18943	1.23504	1.25025	1.28159	1.30178	1.31193	1.28112	1.11814	1.21854	1.11757	1.21916	1.19907	1.2447	1.19354	1.26694	1.27064	1.21339	1.17513	1.25341	1.24652
1324.17	1.20389	1.2618	1.16975	1.27581	1.2683	1.1852	1.20408	1.22722	1.3008	1.21457	1.2786	1.21434	1.24983	1.10878	1.27317	1.15548	1.30683	1.23328	1.17508	1.21155	1.21902	1.21558	1.23585	1.2127	1.24691	1.27133	1.17496	1.20537	1.18097	1.18776	1.2335	1.24882	1.27997	1.30057	1.31048	1.27966	1.1164	1.21701	1.11577	1.21765	1.19731	1.24317	1.19198	1.26579	1.26919	1.21173	1.17369	1.25194	1.24481
1323.5	1.20259	1.26032	1.16844	1.2742	1.26731	1.1836	1.2027	1.22583	1.29922	1.21285	1.27722	1.21266	1.24838	1.1072	1.27173	1.15382	1.30549	1.23187	1.17346	1.21023	1.21764	1.21404	1.23458	1.21128	1.24533	1.26987	1.17332	1.20374	1.17964	1.18617	1.23221	1.24741	1.27819	1.29905	1.30933	1.2783	1.11461	1.21544	1.11412	1.21613	1.19587	1.24175	1.19045	1.2646	1.26791	1.21012	1.17206	1.25083	1.24304
1322.82	1.20116	1.25876	1.16717	1.27259	1.26608	1.18217	1.20134	1.22412	1.29775	1.21098	1.27603	1.21051	1.24668	1.1055	1.27036	1.1519	1.30428	1.23034	1.17189	1.20879	1.21584	1.21283	1.23323	1.20956	1.24393	1.26874	1.17167	1.20225	1.1782	1.18477	1.23083	1.24595	1.27653	1.29775	1.30815	1.27665	1.11303	1.21372	1.11226	1.21456	1.19415	1.24043	1.18857	1.26315	1.26692	1.20842	1.17028	1.24925	1.24142
1322.15	1.19978	1.25781	1.16574	1.27093	1.26447	1.18054	1.19988	1.2225	1.29617	1.20923	1.27486	1.20855	1.24494	1.10378	1.269	1.15047	1.30352	1.22867	1.17033	1.20728	1.21393	1.21101	1.23182	1.20798	1.24257	1.26766	1.16984	1.20049	1.17653	1.18328	1.22931	1.24441	1.2749	1.29657	1.30705	1.27493	1.11151	1.21226	1.11048	1.21283	1.19248	1.23894	1.18705	1.26185	1.26534	1.20689	1.16851	1.24726	1.23998
1321.47	1.1985	1.2567	1.16428	1.26951	1.26311	1.17917	1.19859	1.22105	1.29485	1.20768	1.27344	1.2067	1.24327	1.10229	1.26776	1.14889	1.3026	1.22705	1.16835	1.20593	1.21229	1.20902	1.2302	1.20673	1.24069	1.26584	1.16811	1.19883	1.1748	1.18168	1.22777	1.24295	1.2732	1.2953	1.30585	1.27388	1.10977	1.21062	1.1088	1.21104	1.19113	1.23758	1.18564	1.26063	1.26368	1.20507	1.16689	1.24538	1.2384
1320.8	1.19748	1.25531	1.16305	1.26791	1.26175	1.17781	1.19742	1.21956	1.29349	1.20608	1.272	1.20496	1.24174	1.10076	1.26671	1.1471	1.30139	1.22555	1.16691	1.20476	1.21105	1.20764	1.22873	1.20539	1.23897	1.26418	1.16653	1.19715	1.1733	1.18038	1.22646	1.24172	1.27155	1.29418	1.30487	1.27277	1.10787	1.20919	1.10726	1.20946	1.18954	1.23599	1.18423	1.25883	1.26227	1.20335	1.16555	1.24425	1.23678
1320.13	1.19611	1.25395	1.16159	1.26653	1.26015	1.17606	1.19617	1.21795	1.29229	1.20449	1.27037	1.20338	1.24028	1.09918	1.26555	1.1453	1.30014	1.2242	1.1657	1.20334	1.20938	1.20617	1.22741	1.20384	1.23762	1.26301	1.16496	1.19563	1.17166	1.17892	1.22514	1.24014	1.27007	1.29312	1.30393	1.27123	1.10637	1.20787	1.10545	1.20795	1.18783	1.23456	1.18269	1.25739	1.26129	1.20168	1.16417	1.24307	1.23503
1319.46	1.19476	1.25283	1.16001	1.26516	1.2586	1.17458	1.1947	1.21646	1.29082	1.20275	1.26935	1.20179	1.23866	1.09754	1.26407	1.14388	1.29936	1.22281	1.16426	1.20213	1.20754	1.20453	1.22608	1.20235	1.2362	1.26187	1.16324	1.19402	1.17037	1.17718	1.2238	1.23875	1.26855	1.29193	1.30276	1.26974	1.10469	1.20646	1.10385	1.20628	1.18639	1.23318	1.18108	1.2562	1.26013	1.20003	1.1627	1.24174	1.23336
1318.79	1.19323	1.25199	1.15845	1.26364	1.25716	1.17319	1.19325	1.21507	1.28906	1.20098	1.2686	1.20015	1.23703	1.09614	1.26297	1.14242	1.29846	1.2213	1.16254	1.20106	1.20599	1.20317	1.22478	1.20108	1.23483	1.2605	1.16165	1.19235	1.16927	1.17563	1.22246	1.23773	1.26737	1.29068	1.30171	1.2685	1.1029	1.2047	1.10223	1.20469	1.18511	1.23188	1.17966	1.25507	1.25882	1.19818	1.1611	1.24025	1.23178
1318.12	1.19162	1.25099	1.15683	1.26211	1.25615	1.17168	1.19202	1.2135	1.28782	1.19954	1.26741	1.19862	1.2356	1.09458	1.26203	1.14075	1.29746	1.21989	1.16112	1.19969	1.20452	1.2017	1.22333	1.19959	1.23305	1.25899	1.16022	1.19056	1.16786	1.17435	1.22115	1.23647	1.26567	1.28963	1.30097	1.26741	1.1015	1.2031	1.10068	1.20311	1.18345	1.23061	1.1783	1.25389	1.25723	1.19622	1.15957	1.23864	1.23039
1317.45	1.19042	1.24966	1.15544	1.2604	1.25512	1.17021	1.19091	1.21193	1.28662	1.1979	1.26626	1.19688	1.23409	1.09303	1.26078	1.1392	1.29622	1.21851	1.15978	1.1983	1.20301	1.19975	1.22173	1.19808	1.23144	1.25786	1.1587	1.18883	1.16621	1.17309	1.22	1.23499	1.26392	1.28828	1.29958	1.26646	1.1	1.20188	1.09908	1.20159	1.18175	1.22929	1.17686	1.2526	1.25581	1.19458	1.15827	1.23695	1.22905
1316.78	1.18932	1.24848	1.1543	1.2592	1.25373	1.16895	1.18976	1.21072	1.28511	1.1964	1.26505	1.19517	1.23288	1.09159	1.25921	1.13807	1.29501	1.21728	1.15816	1.19704	1.20155	1.19824	1.22034	1.19657	1.23007	1.25675	1.15722	1.1872	1.1649	1.17173	1.21886	1.2337	1.26247	1.28709	1.29859	1.26529	1.09852	1.20076	1.09736	1.20027	1.18049	1.22777	1.17537	1.25151	1.25471	1.19306	1.1569	1.23561	1.22768
1316.11	1.18814	1.24723	1.15289	1.25781	1.25242	1.16766	1.18832	1.20956	1.28391	1.19512	1.26403	1.19368	1.23134	1.09003	1.25783	1.13662	1.29383	1.21599	1.15684	1.19607	1.20014	1.19721	1.21881	1.19549	1.22862	1.25528	1.15579	1.18554	1.16366	1.17011	1.21735	1.23235	1.2609	1.28598	1.29758	1.26362	1.09719	1.19939	1.0958	1.19891	1.17914	1.22657	1.17382	1.25045	1.25347	1.1914	1.15546	1.23437	1.22629
1315.44	1.18707	1.24602	1.15153	1.25648	1.25165	1.16627	1.18703	1.20812	1.28258	1.19376	1.26298	1.19223	1.22966	1.08886	1.25677	1.135	1.29282	1.21457	1.15566	1.1949	1.19883	1.19568	1.21766	1.19422	1.22694	1.2541	1.15426	1.18399	1.16244	1.16888	1.21589	1.23119	1.25948	1.28457	1.29679	1.26205	1.09586	1.19796	1.09444	1.19756	1.17769	1.22526	1.17246	1.24915	1.25239	1.18989	1.15417	1.23293	1.22466
1314.77	1.18574	1.24496	1.15024	1.25482	1.25043	1.16463	1.1859	1.20644	1.28079	1.19213	1.26182	1.19064	1.22844	1.08747	1.25586	1.13339	1.29195	1.21308	1.1543	1.19365	1.19725	1.19412	1.21679	1.19266	1.22565	1.2529	1.15281	1.1825	1.161	1.1675	1.21451	1.23023	1.25817	1.28337	1.29574	1.26075	1.09431	1.1964	1.09293	1.19618	1.17634	1.22365	1.17116	1.24771	1.25135	1.18845	1.15279	1.23179	1.22304
1314.11	1.18468	1.24397	1.14885	1.25376	1.2489	1.16324	1.18481	1.20523	1.27955	1.19049	1.26065	1.18897	1.2272	1.08588	1.25464	1.13212	1.2913	1.21172	1.15272	1.19246	1.19565	1.19281	1.21558	1.19148	1.22463	1.25162	1.15149	1.18105	1.15973	1.16599	1.21353	1.22909	1.25667	1.28264	1.29472	1.25985	1.09282	1.19531	1.09172	1.19458	1.17513	1.22255	1.16979	1.24668	1.25001	1.18723	1.15143	1.23075	1.22184
1313.44	1.18364	1.2429	1.14749	1.25259	1.24772	1.16183	1.1834	1.20395	1.27878	1.18901	1.25944	1.18746	1.22568	1.08467	1.25329	1.13085	1.29008	1.21065	1.15134	1.19133	1.19442	1.19146	1.21438	1.1903	1.22344	1.25056	1.14985	1.17973	1.15855	1.16465	1.21262	1.22773	1.25512	1.28184	1.29383	1.25868	1.09154	1.19416	1.09048	1.19298	1.17401	1.22159	1.16823	1.24574	1.2488	1.1858	1.15009	1.22932	1.22065
1312.78	1.18272	1.24183	1.14659	1.25103	1.24673	1.16089	1.18199	1.20272	1.27784	1.18774	1.25835	1.1862	1.22424	1.08365	1.25249	1.12966	1.28901	1.20936	1.15019	1.19024	1.19303	1.19002	1.21337	1.18928	1.22202	1.24949	1.14834	1.17865	1.15744	1.16337	1.2116	1.22669	1.25401	1.28038	1.29263	1.25738	1.08999	1.19294	1.0889	1.19194	1.17278	1.22017	1.16719	1.24464	1.24791	1.18416	1.14898	1.22785	1.21915
1312.11	1.18142	1.24063	1.14529	1.24941	1.24555	1.15965	1.18091	1.20155	1.27659	1.1864	1.25745	1.18456	1.22285	1.08219	1.25136	1.12813	1.28812	1.20794	1.14872	1.18911	1.19137	1.18859	1.21175	1.1881	1.22063	1.24823	1.14708	1.17725	1.15621	1.16215	1.21006	1.22532	1.25285	1.27906	1.29148	1.25613	1.08848	1.19141	1.08739	1.19076	1.17121	1.219	1.166	1.24332	1.24694	1.18266	1.14775	1.22635	1.21768
1311.45	1.18026	1.23966	1.14405	1.24834	1.24442	1.15844	1.18008	1.20058	1.27531	1.18519	1.25646	1.18333	1.22157	1.08102	1.25033	1.12677	1.28711	1.20689	1.14741	1.18805	1.19046	1.18742	1.21052	1.18662	1.2194	1.24698	1.146	1.17587	1.15515	1.16079	1.20907	1.22406	1.25178	1.27823	1.29075	1.25528	1.08739	1.1902	1.08626	1.18931	1.16998	1.21802	1.16476	1.24224	1.24586	1.18152	1.14662	1.22535	1.21656
1310.79	1.17931	1.23864	1.14292	1.24711	1.24354	1.15734	1.17924	1.19922	1.27426	1.18402	1.25546	1.1821	1.22041	1.07978	1.24947	1.1257	1.28622	1.20586	1.14643	1.18699	1.18951	1.18622	1.20962	1.18525	1.21788	1.24591	1.14499	1.1744	1.15367	1.15945	1.2081	1.22291	1.25066	1.27703	1.2902	1.25412	1.08634	1.18901	1.08503	1.18803	1.16883	1.2168	1.16361	1.24114	1.245	1.18023	1.14555	1.22439	1.21556
1310.12	1.17843	1.23775	1.14177	1.24598	1.24245	1.15622	1.17825	1.19769	1.2734	1.18265	1.25466	1.18056	1.21937	1.07845	1.24844	1.1246	1.28559	1.20454	1.14532	1.18582	1.18783	1.18506	1.20844	1.18444	1.21654	1.24479	1.14373	1.17293	1.15258	1.15846	1.20706	1.22186	1.24917	1.27589	1.28944	1.25285	1.08521	1.18784	1.08385	1.18676	1.16769	1.21595	1.16233	1.24041	1.24404	1.17892	1.1444	1.22343	1.21438
1309.46	1.17707	1.23662	1.14044	1.24506	1.24147	1.15482	1.17721	1.19645	1.27215	1.18133	1.25375	1.17898	1.21792	1.07723	1.24731	1.12334	1.28453	1.20321	1.14385	1.1849	1.18633	1.18385	1.20731	1.18345	1.21547	1.24346	1.14214	1.17157	1.15139	1.15728	1.20591	1.22069	1.24754	1.27513	1.28829	1.25146	1.08382	1.18687	1.08237	1.18547	1.16646	1.21488	1.161	1.23906	1.24253	1.1777	1.14296	1.22223	1.21314
1308.8	1.17599	1.23576	1.13904	1.2439	1.24045	1.15348	1.17627	1.19549	1.27069	1.18028	1.25271	1.17772	1.21664	1.07607	1.24615	1.12209	1.2839	1.20214	1.14259	1.18396	1.18524	1.18243	1.20633	1.18207	1.21451	1.24248	1.14088	1.17044	1.15034	1.15617	1.20459	1.21949	1.24638	1.27435	1.28709	1.25055	1.08248	1.18568	1.08112	1.18431	1.16514	1.21361	1.15996	1.23801	1.24128	1.17625	1.14176	1.22101	1.21189
1308.14	1.17522	1.23497	1.13796	1.24267	1.2393	1.15235	1.17526	1.19446	1.26977	1.17918	1.25192	1.17664	1.21547	1.07496	1.2454	1.12092	1.28327	1.20107	1.14147	1.18269	1.18437	1.18115	1.20523	1.18085	1.21346	1.24164	1.13952	1.16926	1.14931	1.15516	1.20387	1.21852	1.24563	1.27365	1.28621	1.24976	1.08125	1.1845	1.08007	1.18342	1.16408	1.21259	1.159	1.2373	1.2405	1.17484	1.1407	1.21986	1.21067
1307.48	1.17429	1.23421	1.13723	1.24158	1.23827	1.15146	1.17424	1.19335	1.26878	1.17783	1.25109	1.17543	1.21458	1.07388	1.24451	1.11996	1.28248	1.19998	1.1404	1.18166	1.18324	1.18006	1.20428	1.17983	1.21238	1.24042	1.13851	1.16809	1.1481	1.15413	1.20295	1.21756	1.24479	1.27283	1.28525	1.24881	1.08019	1.18347	1.07882	1.1824	1.1632	1.21133	1.15797	1.23643	1.23956	1.17392	1.13933	1.21869	1.20974
1306.82	1.17344	1.23332	1.13635	1.24022	1.23701	1.15039	1.17334	1.19193	1.26761	1.17656	1.24996	1.17408	1.21335	1.07277	1.24341	1.11878	1.28167	1.19893	1.1393	1.18064	1.18184	1.17884	1.20338	1.17857	1.21096	1.23932	1.13739	1.16658	1.14707	1.15293	1.20184	1.21651	1.2435	1.27193	1.28469	1.24778	1.07904	1.1823	1.07761	1.18116	1.1622	1.20988	1.15684	1.23543	1.2383	1.17292	1.13808	1.21752	1.20857
1306.16	1.17254	1.23229	1.13528	1.23901	1.23595	1.14937	1.17231	1.19094	1.26701	1.17561	1.24897	1.17304	1.21222	1.07173	1.24257	1.11759	1.28062	1.19794	1.1383	1.17972	1.18091	1.17756	1.20235	1.17763	1.20981	1.23834	1.1362	1.16534	1.1465	1.15175	1.2009	1.2157	1.24227	1.27095	1.2842	1.24672	1.07791	1.18131	1.0765	1.17996	1.16127	1.20935	1.15564	1.23454	1.2374	1.17161	1.13716	1.21697	1.20747
1305.51	1.17155	1.23143	1.13429	1.23818	1.23514	1.14825	1.1712	1.19003	1.26605	1.17441	1.2483	1.17193	1.21123	1.0708	1.24176	1.11629	1.27974	1.19709	1.13736	1.17892	1.17969	1.17649	1.20133	1.17711	1.20884	1.23707	1.1351	1.16403	1.14544	1.15067	1.19989	1.21475	1.2411	1.26967	1.28343	1.24562	1.07665	1.18036	1.07531	1.17869	1.16009	1.2088	1.15437	1.23352	1.23647	1.17025	1.13611	1.21571	1.20628
1304.85	1.17062	1.23099	1.13348	1.23734	1.23438	1.14734	1.17033	1.18923	1.26476	1.17334	1.2474	1.17099	1.21017	1.06984	1.24104	1.11548	1.27912	1.19612	1.13652	1.17816	1.17875	1.17571	1.20043	1.17606	1.20769	1.23607	1.13416	1.16282	1.14427	1.15003	1.19895	1.21382	1.24004	1.26886	1.28253	1.24469	1.07562	1.17942	1.07426	1.1775	1.15875	1.20759	1.15337	1.23249	1.23512	1.16925	1.13536	1.21441	1.2053
1304.19	1.16967	1.23034	1.13253	1.23625	1.23385	1.14644	1.16938	1.18834	1.26387	1.17237	1.24643	1.17003	1.20908	1.06895	1.23977	1.11443	1.27808	1.19512	1.13559	1.17731	1.17772	1.17494	1.19935	1.17487	1.20662	1.23547	1.13317	1.16188	1.14333	1.14915	1.1982	1.21284	1.23905	1.26829	1.28151	1.24365	1.07446	1.17811	1.07332	1.17653	1.1576	1.20641	1.15259	1.23174	1.23429	1.16822	1.13463	1.2137	1.2044
1303.54	1.16879	1.22924	1.13156	1.23518	1.23308	1.14545	1.16851	1.18716	1.26298	1.17134	1.24553	1.16894	1.20797	1.0679	1.23894	1.11333	1.27732	1.19413	1.13445	1.17642	1.17667	1.17388	1.19862	1.17428	1.20576	1.23455	1.13214	1.16117	1.14251	1.14795	1.19732	1.21209	1.23817	1.26736	1.28059	1.24278	1.07352	1.1772	1.07242	1.17556	1.15645	1.20556	1.15166	1.23051	1.23384	1.16724	1.1337	1.21287	1.20335
1302.88	1.16801	1.22806	1.13047	1.23418	1.23202	1.14442	1.16742	1.18612	1.26188	1.17034	1.24468	1.16764	1.20715	1.0669	1.23794	1.11248	1.2768	1.19312	1.13345	1.17544	1.17559	1.17269	1.1977	1.17339	1.20473	1.23375	1.13108	1.16017	1.14157	1.14674	1.19616	1.21103	1.23711	1.26643	1.27969	1.24196	1.07267	1.1764	1.07159	1.17453	1.15551	1.20494	1.15058	1.22967	1.2331	1.16598	1.13249	1.21187	1.2022
1302.23	1.16752	1.22741	1.1295	1.23357	1.23109	1.14343	1.16647	1.18503	1.26096	1.16946	1.24396	1.16646	1.20645	1.066	1.23706	1.11146	1.27633	1.1923	1.13269	1.17486	1.17452	1.17165	1.19663	1.17258	1.20374	1.23322	1.13027	1.15919	1.14071	1.14608	1.19547	1.21019	1.23581	1.26581	1.2792	1.24094	1.07176	1.17564	1.07056	1.17374	1.15473	1.20375	1.14996	1.22937	1.23203	1.16507	1.13152	1.21104	1.20146
1301.57	1.16679	1.22668	1.12876	1.23241	1.23029	1.14267	1.16596	1.184	1.26035	1.16831	1.24318	1.16529	1.20544	1.06498	1.23656	1.11032	1.27577	1.19149	1.13172	1.17396	1.17352	1.17071	1.19583	1.17156	1.20279	1.23203	1.12951	1.15821	1.13968	1.14532	1.19495	1.20941	1.2346	1.26526	1.27856	1.24021	1.07069	1.1748	1.06936	1.17262	1.15419	1.20273	1.14917	1.22853	1.23111	1.16415	1.13063	1.21016	1.20053
1300.92	1.16555	1.226	1.12784	1.23109	1.22929	1.14194	1.16531	1.18303	1.25979	1.16728	1.24269	1.16429	1.20435	1.06411	1.23565	1.1095	1.27515	1.19064	1.13079	1.17305	1.17267	1.16986	1.19513	1.17053	1.20203	1.23113	1.12854	1.15729	1.13883	1.14453	1.1942	1.20879	1.23368	1.26426	1.27787	1.23959	1.06985	1.17392	1.06837	1.17148	1.15322	1.20179	1.14818	1.22744	1.23015	1.16295	1.12992	1.20892	1.19938
1300.27	1.1645	1.22534	1.12691	1.2304	1.2287	1.14094	1.16446	1.18236	1.25855	1.16638	1.24186	1.1635	1.20329	1.06318	1.23504	1.1086	1.27452	1.18974	1.12991	1.17246	1.17169	1.16917	1.19409	1.16966	1.20106	1.23031	1.12738	1.15615	1.13796	1.14354	1.19319	1.20807	1.23287	1.26295	1.27728	1.23886	1.06886	1.17277	1.06742	1.17057	1.15243	1.20101	1.14721	1.22662	1.2293	1.16186	1.12914	1.20836	1.19823
1299.62	1.16402	1.22433	1.12634	1.22986	1.22795	1.14009	1.16365	1.18157	1.25753	1.16559	1.24111	1.16254	1.20258	1.06253	1.23411	1.10795	1.27392	1.18883	1.12928	1.17165	1.17102	1.16821	1.19333	1.16892	1.20018	1.2294	1.12627	1.15509	1.13707	1.14261	1.19243	1.20714	1.23211	1.26232	1.27651	1.23805	1.06781	1.17179	1.06665	1.16989	1.15175	1.20031	1.1463	1.22606	1.2287	1.1611	1.12835	1.20772	1.19725
1298.96	1.16352	1.22354	1.12563	1.22882	1.22721	1.13927	1.16301	1.18058	1.25679	1.16488	1.24066	1.16173	1.20153	1.06165	1.23336	1.10718	1.27306	1.18816	1.12847	1.17077	1.17021	1.16714	1.19259	1.1681	1.1993	1.22852	1.12539	1.15406	1.1363	1.14167	1.19159	1.20609	1.23113	1.26212	1.27595	1.23714	1.06714	1.17105	1.06584	1.16901	1.15092	1.19951	1.14544	1.22547	1.22787	1.16023	1.12747	1.20683	1.19653
1298.31	1.16292	1.22316	1.12472	1.228	1.22639	1.13857	1.16247	1.17997	1.256	1.16416	1.23998	1.16096	1.20074	1.06089	1.2329	1.10623	1.27246	1.18762	1.1278	1.17032	1.16939	1.16649	1.1921	1.16736	1.1987	1.22775	1.12488	1.15312	1.13562	1.14093	1.1908	1.20548	1.23014	1.26128	1.27546	1.23661	1.06635	1.17035	1.06501	1.16832	1.15004	1.19874	1.14464	1.22503	1.2271	1.15928	1.12664	1.20612	1.19592
1297.66	1.16218	1.22265	1.12366	1.22762	1.22578	1.13785	1.16189	1.17946	1.25523	1.16329	1.23898	1.16014	1.19988	1.06022	1.23221	1.10534	1.27187	1.1869	1.12711	1.16976	1.16833	1.16552	1.19141	1.16658	1.19786	1.22715	1.12422	1.1524	1.13474	1.1403	1.18996	1.20486	1.22956	1.26065	1.27488	1.23612	1.06549	1.16971	1.06441	1.16734	1.14935	1.19794	1.14371	1.22426	1.22622	1.15832	1.12573	1.20532	1.19505
1297.02	1.16132	1.22198	1.12299	1.2267	1.22504	1.13722	1.16114	1.17871	1.2546	1.16234	1.2381	1.15932	1.1991	1.05938	1.23148	1.10444	1.27156	1.18597	1.12625	1.16907	1.16752	1.1644	1.19065	1.16595	1.19697	1.22664	1.12339	1.15158	1.13383	1.13953	1.18941	1.20418	1.22904	1.26005	1.27411	1.23488	1.06474	1.16902	1.06366	1.16643	1.14851	1.19699	1.14305	1.22311	1.22573	1.15752	1.12516	1.20442	1.19403
1296.37	1.16073	1.2211	1.12236	1.22596	1.22431	1.13639	1.16031	1.17771	1.25398	1.16145	1.23757	1.15855	1.1983	1.05848	1.23074	1.10358	1.27123	1.18511	1.12536	1.16832	1.16687	1.1636	1.19012	1.16511	1.19628	1.22592	1.12231	1.15076	1.13313	1.13895	1.18871	1.20343	1.22801	1.25927	1.27368	1.23382	1.0639	1.16833	1.0628	1.16573	1.14776	1.19634	1.14225	1.22229	1.22504	1.15674	1.12456	1.20348	1.19323
1295.72	1.16005	1.2206	1.12156	1.22518	1.2238	1.13546	1.15982	1.17695	1.25353	1.16061	1.23734	1.15763	1.19758	1.05772	1.23022	1.10289	1.27032	1.1843	1.12462	1.16774	1.16632	1.16317	1.18924	1.16436	1.19561	1.22506	1.12157	1.14996	1.13236	1.13817	1.18793	1.20294	1.22733	1.25879	1.27317	1.23329	1.06307	1.1676	1.06198	1.16515	1.14704	1.19586	1.1415	1.22163	1.22431	1.156	1.12371	1.20281	1.19262
1295.07	1.15951	1.22041	1.12088	1.22439	1.22316	1.13457	1.1591	1.17618	1.25281	1.15984	1.23663	1.15656	1.19694	1.05722	1.22985	1.10227	1.26931	1.18361	1.12398	1.16705	1.16534	1.16247	1.18824	1.16384	1.19451	1.2243	1.12084	1.14945	1.13182	1.13697	1.18736	1.20229	1.2268	1.25819	1.2725	1.23282	1.06254	1.16677	1.0611	1.16456	1.14641	1.19517	1.14101	1.221	1.2237	1.15537	1.12291	1.20237	1.19186
1294.42	1.15902	1.22002	1.12036	1.22381	1.22249	1.13383	1.15831	1.17549	1.25208	1.15908	1.23619	1.15572	1.19627	1.0567	1.2292	1.10154	1.26867	1.1829	1.12321	1.16642	1.16448	1.16184	1.18751	1.16319	1.19383	1.22396	1.12024	1.14873	1.13158	1.13625	1.18649	1.20159	1.22609	1.25739	1.27206	1.23197	1.06189	1.16621	1.06043	1.16386	1.14566	1.19445	1.14042	1.22057	1.22306	1.15474	1.12231	1.20175	1.19111
1293.78	1.15837	1.2192	1.11979	1.22278	1.22188	1.13323	1.15785	1.17468	1.25131	1.15832	1.23576	1.15506	1.19519	1.05595	1.22851	1.10078	1.26845	1.18226	1.1223	1.16567	1.16395	1.16089	1.18702	1.16223	1.19316	1.22309	1.11952	1.1476	1.13078	1.13592	1.1859	1.20118	1.22509	1.25679	1.27141	1.23129	1.06108	1.16573	1.05977	1.1631	1.14489	1.19365	1.13947	1.21989	1.22235	1.15389	1.12151	1.20085	1.19044
1293.13	1.15752	1.21865	1.11898	1.22197	1.22148	1.13272	1.15731	1.17403	1.25083	1.15764	1.23511	1.15449	1.19444	1.05513	1.22793	1.10017	1.26809	1.18165	1.12156	1.16512	1.16354	1.16016	1.18662	1.16185	1.1925	1.22203	1.11875	1.1469	1.12996	1.13534	1.18538	1.20037	1.22433	1.25649	1.27072	1.2309	1.06055	1.16494	1.05901	1.16254	1.14409	1.19294	1.13874	1.21921	1.22181	1.15311	1.12097	1.20033	1.18989
1292.49	1.15674	1.21806	1.11855	1.22165	1.22108	1.13211	1.15656	1.17356	1.25047	1.15698	1.23467	1.15394	1.19419	1.05454	1.22747	1.09977	1.26728	1.18111	1.12109	1.16455	1.163	1.15968	1.18624	1.16156	1.19208	1.22158	1.1182	1.14638	1.12955	1.13449	1.18495	1.19983	1.22381	1.25596	1.26998	1.23048	1.05996	1.16426	1.05849	1.16172	1.14375	1.19252	1.13822	1.21866	1.22131	1.15229	1.12043	1.19995	1.18958
1291.85	1.15611	1.21735	1.11812	1.221	1.22043	1.1314	1.15611	1.1733	1.24991	1.15647	1.23419	1.15317	1.19379	1.0541	1.22681	1.09915	1.26673	1.18038	1.12053	1.16413	1.16219	1.15914	1.1855	1.16072	1.1915	1.22139	1.11755	1.14572	1.12895	1.13401	1.18445	1.19922	1.22342	1.25499	1.26976	1.22975	1.05922	1.16351	1.05804	1.1611	1.14323	1.19202	1.13747	1.2179	1.22086	1.15162	1.11981	1.19942	1.18903
1291.2	1.15571	1.21676	1.11741	1.22043	1.21945	1.131	1.15566	1.1725	1.24926	1.15603	1.23354	1.15216	1.19319	1.05349	1.22604	1.09846	1.26639	1.17951	1.11968	1.16343	1.16157	1.15843	1.18471	1.15986	1.19067	1.22082	1.11693	1.14495	1.12808	1.13337	1.18375	1.19838	1.22264	1.25429	1.26933	1.22914	1.05852	1.16296	1.0574	1.16057	1.14249	1.19149	1.13692	1.21745	1.22035	1.15105	1.11916	1.1986	1.1883
1290.56	1.15551	1.21639	1.11679	1.21978	1.21885	1.13055	1.15515	1.1716	1.24863	1.15527	1.23302	1.15172	1.19239	1.05292	1.22548	1.09776	1.26619	1.17895	1.11927	1.16278	1.16083	1.15791	1.18432	1.15944	1.19007	1.21989	1.11643	1.14418	1.12738	1.13271	1.18328	1.19801	1.22192	1.25406	1.2688	1.22902	1.05814	1.16249	1.05675	1.15989	1.14192	1.19111	1.13655	1.21701	1.21951	1.15046	1.11853	1.19787	1.18767
1289.92	1.1551	1.21607	1.11638	1.21899	1.21853	1.12983	1.15468	1.17084	1.24786	1.1544	1.23243	1.15106	1.19161	1.05252	1.225	1.09712	1.26607	1.17871	1.11885	1.1622	1.1601	1.15725	1.18377	1.1591	1.18963	1.21897	1.11578	1.14366	1.12691	1.13207	1.18283	1.19736	1.22131	1.25355	1.26835	1.22847	1.05751	1.16186	1.05616	1.1592	1.14127	1.1904	1.13578	1.21626	1.21919	1.14981	1.11814	1.19706	1.18685
1289.28	1.15458	1.21569	1.11582	1.21845	1.21815	1.12918	1.15409	1.17056	1.24749	1.15382	1.23214	1.15043	1.19111	1.05204	1.22466	1.09664	1.26548	1.17852	1.11817	1.16197	1.15962	1.15654	1.18324	1.15859	1.18901	1.21859	1.11512	1.14321	1.12647	1.13158	1.18229	1.19658	1.22068	1.25312	1.26795	1.22768	1.05689	1.16124	1.05569	1.15878	1.14056	1.1897	1.13496	1.21619	1.2189	1.14906	1.11765	1.1965	1.1863
1288.63	1.15401	1.21527	1.11516	1.21805	1.21757	1.12874	1.15348	1.17017	1.24715	1.15337	1.23174	1.15002	1.19047	1.05147	1.22403	1.09599	1.26497	1.17787	1.11775	1.1616	1.15888	1.15616	1.18288	1.1581	1.18813	1.21823	1.11459	1.14251	1.12596	1.13104	1.18166	1.19643	1.22018	1.25276	1.26771	1.22735	1.05616	1.16091	1.05498	1.15806	1.14004	1.18909	1.13452	1.21599	1.21835	1.14841	1.11691	1.19633	1.18582
1287.99	1.15337	1.21473	1.11467	1.21774	1.21689	1.12823	1.153	1.16951	1.24666	1.15289	1.23131	1.1494	1.19008	1.0508	1.2234	1.09551	1.26475	1.17723	1.11722	1.16109	1.15825	1.15564	1.18232	1.15779	1.18748	1.21793	1.11402	1.14187	1.12538	1.13053	1.18125	1.1963	1.21964	1.25198	1.26693	1.22668	1.05542	1.16067	1.05439	1.15736	1.13966	1.18848	1.13429	1.21521	1.21762	1.14813	1.11624	1.19576	1.1855
1287.36	1.15271	1.21416	1.11448	1.21739	1.21669	1.12773	1.15257	1.16903	1.2461	1.15233	1.23091	1.14892	1.18993	1.05029	1.22283	1.09513	1.26429	1.17685	1.11678	1.16078	1.15796	1.15498	1.18153	1.15691	1.18713	1.21736	1.11334	1.14136	1.12505	1.13022	1.181	1.19564	1.21911	1.25157	1.26602	1.22602	1.05495	1.16007	1.05387	1.15685	1.13898	1.18811	1.13381	1.21447	1.21697	1.14752	1.11595	1.19543	1.185
1286.72	1.15219	1.21386	1.11397	1.21711	1.21645	1.12744	1.15216	1.16885	1.24561	1.15192	1.23057	1.14834	1.18924	1.05005	1.22256	1.09451	1.26347	1.17651	1.11621	1.16015	1.15755	1.15447	1.18105	1.15619	1.1867	1.21698	1.11293	1.141	1.12468	1.12972	1.18055	1.19517	1.21858	1.25121	1.26579	1.22558	1.05465	1.1596	1.0533	1.15648	1.13842	1.18784	1.13317	1.21385	1.21663	1.14684	1.11558	1.19491	1.18415
1286.08	1.15185	1.21336	1.11307	1.21631	1.21613	1.12703	1.15192	1.16842	1.24536	1.15153	1.23011	1.1477	1.18853	1.04958	1.2221	1.09395	1.26325	1.17622	1.11557	1.1598	1.15693	1.15392	1.18073	1.15583	1.18633	1.21656	1.11261	1.14046	1.12427	1.12888	1.18014	1.19464	1.21796	1.25085	1.26565	1.2249	1.05408	1.15915	1.05278	1.15592	1.13805	1.18741	1.13267	1.21303	1.21607	1.14621	1.11488	1.19436	1.1837
1285.44	1.15176	1.21283	1.11265	1.21579	1.21551	1.12652	1.15138	1.16781	1.24508	1.15091	1.22958	1.14739	1.18792	1.04914	1.22194	1.09364	1.26331	1.17562	1.1153	1.15952	1.15664	1.1534	1.18037	1.15557	1.18588	1.21615	1.11233	1.14005	1.12368	1.12851	1.18004	1.19415	1.21768	1.25051	1.26549	1.22466	1.0537	1.15855	1.05244	1.15552	1.13768	1.1869	1.13222	1.21286	1.21569	1.14587	1.11421	1.19385	1.1834
1284.8	1.1513	1.21238	1.11227	1.21546	1.21477	1.12594	1.15097	1.16731	1.24477	1.15036	1.22928	1.14687	1.18728	1.04863	1.2217	1.09326	1.26282	1.17496	1.11489	1.15905	1.15645	1.15307	1.17976	1.15523	1.18549	1.21578	1.1119	1.13952	1.12333	1.1283	1.17948	1.19406	1.21722	1.25003	1.26513	1.22434	1.05328	1.15798	1.0519	1.15527	1.13728	1.18655	1.13187	1.21287	1.21554	1.14555	1.11399	1.1933	1.1827
1284.17	1.15102	1.21237	1.11174	1.21499	1.21433	1.12564	1.15064	1.16701	1.24414	1.14987	1.22881	1.14627	1.18694	1.04816	1.22126	1.09288	1.26241	1.17462	1.11439	1.1589	1.15604	1.15277	1.17946	1.15457	1.18522	1.21523	1.11139	1.13901	1.12298	1.12775	1.17907	1.19364	1.2168	1.24965	1.26474	1.2239	1.05281	1.15758	1.05148	1.15486	1.13691	1.18612	1.13162	1.21252	1.21524	1.14515	1.11379	1.19285	1.18228
1283.53	1.15056	1.21217	1.11128	1.21444	1.214	1.12493	1.15021	1.16653	1.24348	1.14938	1.22837	1.14582	1.18658	1.04797	1.22076	1.09236	1.262	1.17402	1.11398	1.15853	1.15512	1.15218	1.17919	1.15424	1.18484	1.21476	1.11072	1.13835	1.12268	1.12727	1.1785	1.19302	1.21671	1.24953	1.26437	1.22372	1.0522	1.15718	1.05106	1.15434	1.13654	1.18563	1.13114	1.21206	1.2146	1.14469	1.11345	1.19259	1.1818
1282.9	1.15013	1.21195	1.11093	1.21403	1.21374	1.12455	1.14994	1.166	1.24295	1.14883	1.22835	1.1452	1.18608	1.04767	1.2202	1.09194	1.26141	1.17344	1.11373	1.15812	1.15464	1.15174	1.1788	1.15401	1.18433	1.21445	1.11026	1.13812	1.12224	1.12696	1.17783	1.19247	1.21624	1.24939	1.26404	1.22321	1.05176	1.15703	1.05075	1.15381	1.13616	1.1852	1.13081	1.21134	1.21408	1.14412	1.11292	1.19236	1.18142
1282.26	1.14982	1.21116	1.11078	1.21367	1.21369	1.12442	1.14931	1.16577	1.24269	1.14868	1.22812	1.14483	1.18562	1.04731	1.22006	1.09146	1.26089	1.17325	1.11342	1.15757	1.15469	1.15125	1.17831	1.15349	1.18378	1.2143	1.11006	1.13775	1.12163	1.12661	1.17759	1.1923	1.21561	1.24859	1.2638	1.22248	1.05153	1.15668	1.05055	1.15358	1.13587	1.18495	1.13056	1.21105	1.21397	1.14362	1.11236	1.192	1.18126
1281.63	1.14963	1.21087	1.11055	1.21319	1.21355	1.12409	1.14904	1.16572	1.24267	1.14841	1.22751	1.14478	1.18526	1.04711	1.22014	1.09112	1.26066	1.17315	1.11307	1.15725	1.15445	1.15082	1.1782	1.1533	1.18325	1.21411	1.10973	1.13719	1.12121	1.12613	1.17726	1.19192	1.21511	1.24827	1.26332	1.22202	1.0513	1.15617	1.0501	1.15336	1.13547	1.18455	1.13018	1.21081	1.21357	1.14349	1.112	1.1917	1.18094
1280.99	1.14941	1.21072	1.11044	1.21297	1.21307	1.12368	1.14903	1.16514	1.24231	1.14817	1.22731	1.14474	1.18497	1.04694	1.22025	1.09079	1.26058	1.17279	1.1128	1.15691	1.1538	1.15053	1.17789	1.15317	1.18305	1.21358	1.1092	1.13684	1.121	1.12583	1.17708	1.19141	1.21479	1.24819	1.26313	1.2222	1.05092	1.15579	1.04979	1.15274	1.13501	1.18417	1.12953	1.21053	1.21299	1.14323	1.11193	1.19137	1.18036
1280.36	1.1493	1.21033	1.11017	1.21257	1.21224	1.12339	1.14872	1.16474	1.24186	1.14798	1.22709	1.14427	1.18485	1.04661	1.21938	1.09049	1.2607	1.17225	1.11248	1.15649	1.15356	1.15011	1.17736	1.1527	1.1827	1.21309	1.10884	1.13637	1.12081	1.12568	1.17682	1.1912	1.21453	1.24783	1.26287	1.22192	1.05069	1.15538	1.04948	1.15225	1.13477	1.18398	1.12914	1.21009	1.2128	1.14255	1.11162	1.19088	1.18004
1279.73	1.14916	1.20969	1.10962	1.2124	1.21192	1.12315	1.14847	1.16451	1.24164	1.14752	1.22672	1.14373	1.18454	1.04621	1.21858	1.09029	1.26057	1.17219	1.11208	1.15641	1.15342	1.14994	1.17692	1.15232	1.18237	1.21284	1.10859	1.13604	1.1203	1.12536	1.17661	1.19097	1.21438	1.2474	1.26245	1.22147	1.05045	1.15529	1.04899	1.15209	1.13443	1.18351	1.12916	1.20969	1.21263	1.14215	1.11115	1.19067	1.17966
1279.1	1.14841	1.20953	1.10919	1.21226	1.21201	1.12301	1.14818	1.1641	1.24144	1.14707	1.22657	1.14341	1.184	1.04584	1.21864	1.09006	1.26007	1.17221	1.11164	1.15623	1.15295	1.14987	1.17689	1.15195	1.18234	1.21231	1.10823	1.13588	1.11984	1.12491	1.17629	1.1906	1.21418	1.24713	1.26197	1.22103	1.05013	1.15514	1.04853	1.15183	1.13411	1.18309	1.12889	1.20952	1.21245	1.14193	1.11092	1.19026	1.17927
1278.47	1.14773	1.20957	1.10903	1.21184	1.21177	1.12283	1.14765	1.16349	1.24113	1.14672	1.22646	1.14294	1.18356	1.04551	1.21864	1.08981	1.25982	1.17175	1.11144	1.15571	1.15243	1.14949	1.17644	1.15131	1.18207	1.21194	1.10797	1.13551	1.11968	1.12437	1.17573	1.1904	1.21399	1.24695	1.26168	1.22085	1.04986	1.15487	1.04831	1.1516	1.13388	1.18286	1.12852	1.20939	1.21238	1.14171	1.11067	1.18996	1.17895
1277.84	1.14773	1.2094	1.10871	1.21177	1.21144	1.12237	1.14713	1.16317	1.2411	1.1464	1.22618	1.14267	1.1835	1.04519	1.21844	1.08941	1.25951	1.17143	1.11139	1.15559	1.15226	1.14887	1.17583	1.15108	1.1817	1.2118	1.10759	1.13521	1.1194	1.12414	1.17539	1.19031	1.21341	1.24674	1.26135	1.22079	1.04948	1.1545	1.04829	1.15129	1.13346	1.18279	1.12807	1.20888	1.21192	1.14137	1.11043	1.18977	1.17893
1277.21	1.14769	1.20906	1.10848	1.21129	1.21095	1.12212	1.14698	1.1632	1.24084	1.14628	1.22604	1.14263	1.18331	1.04504	1.21801	1.08898	1.25928	1.17121	1.11107	1.1556	1.15186	1.14838	1.17569	1.15109	1.18127	1.21157	1.10726	1.13493	1.11924	1.12407	1.17523	1.19002	1.21271	1.24647	1.26099	1.22053	1.04894	1.1541	1.04799	1.15097	1.13314	1.18255	1.12776	1.20863	1.21143	1.14126	1.11015	1.18944	1.17879
1276.58	1.14763	1.20887	1.1084	1.21087	1.21084	1.12211	1.14694	1.1631	1.24019	1.14595	1.2254	1.14244	1.18312	1.04502	1.21783	1.08885	1.25905	1.17092	1.11077	1.15531	1.1516	1.14844	1.17574	1.15124	1.18084	1.21138	1.10717	1.13462	1.11939	1.1238	1.1752	1.1898	1.2127	1.24617	1.26143	1.22016	1.04874	1.15403	1.04754	1.15077	1.13296	1.18224	1.1275	1.2086	1.21162	1.14095	1.10985	1.18917	1.17844
1275.95	1.14756	1.20878	1.1082	1.21068	1.21089	1.12185	1.14685	1.16302	1.24013	1.14554	1.22512	1.1422	1.18303	1.04479	1.21751	1.08844	1.25858	1.17053	1.11063	1.155	1.15124	1.14824	1.17547	1.15097	1.18055	1.211	1.1068	1.13474	1.11929	1.12354	1.17478	1.18929	1.21259	1.24581	1.26151	1.21985	1.04884	1.15393	1.04749	1.1504	1.13278	1.18196	1.12734	1.20842	1.21136	1.14063	1.1095	1.18906	1.17813
1275.32	1.14698	1.20873	1.10784	1.21083	1.21072	1.12173	1.1468	1.16271	1.24017	1.1453	1.22549	1.14187	1.18287	1.04455	1.21741	1.08819	1.25849	1.1701	1.11041	1.15492	1.1511	1.14799	1.17529	1.15066	1.18054	1.21059	1.10667	1.13458	1.11874	1.12346	1.1745	1.189	1.21261	1.24561	1.2612	1.21964	1.04861	1.15375	1.04755	1.15035	1.13257	1.18156	1.12727	1.20833	1.21094	1.1405	1.10957	1.18904	1.17818
1274.7	1.14673	1.20882	1.10754	1.21072	1.21026	1.12159	1.14655	1.1627	1.23999	1.14506	1.2254	1.14161	1.18285	1.04429	1.21738	1.0881	1.25882	1.16987	1.11029	1.15474	1.15112	1.148	1.17503	1.15054	1.18072	1.21069	1.10666	1.13414	1.1183	1.1234	1.17456	1.18905	1.21233	1.24563	1.26137	1.21928	1.0482	1.15353	1.04731	1.15023	1.13233	1.1815	1.12736	1.20814	1.21097	1.14028	1.10958	1.18894	1.17779
1274.07	1.14693	1.20858	1.10748	1.21039	1.21021	1.1211	1.14616	1.16247	1.23976	1.14515	1.22505	1.14138	1.1827	1.04402	1.21706	1.08796	1.25911	1.17008	1.11024	1.15442	1.15092	1.14795	1.17482	1.15033	1.18047	1.21059	1.10658	1.13398	1.11815	1.12318	1.17446	1.18892	1.21201	1.24537	1.26095	1.21902	1.048	1.15356	1.04687	1.15	1.13215	1.18122	1.12728	1.20788	1.21079	1.14014	1.10917	1.18861	1.1775
1273.44	1.14663	1.208	1.10742	1.2101	1.21012	1.12094	1.14599	1.16192	1.23949	1.14494	1.22497	1.14107	1.18236	1.04404	1.2168	1.08774	1.25867	1.17013	1.10995	1.1544	1.15052	1.14775	1.17488	1.15	1.18002	1.2105	1.10632	1.13362	1.11813	1.12276	1.17424	1.1886	1.21191	1.24522	1.26043	1.2191	1.04784	1.15321	1.04651	1.14987	1.13193	1.18103	1.12686	1.20745	1.21043	1.14005	1.10895	1.18838	1.17752
1272.82	1.14644	1.20789	1.10731	1.20996	1.20978	1.12084	1.14597	1.16185	1.23935	1.14466	1.22468	1.14128	1.18196	1.04416	1.21686	1.0876	1.25793	1.16993	1.1097	1.15417	1.15037	1.14767	1.17462	1.14997	1.18027	1.21039	1.10614	1.13347	1.11812	1.12264	1.17402	1.18852	1.21183	1.24517	1.25991	1.21924	1.04767	1.15309	1.04646	1.14979	1.13163	1.18105	1.12641	1.2074	1.21041	1.1398	1.10874	1.18815	1.17726
1272.2	1.14621	1.20785	1.1072	1.20959	1.20985	1.12055	1.14572	1.16204	1.23921	1.14455	1.22456	1.14133	1.18171	1.044	1.2168	1.08747	1.25809	1.16982	1.1096	1.154	1.1501	1.14758	1.17428	1.15003	1.18039	1.21013	1.10588	1.13334	1.11783	1.12252	1.17378	1.1883	1.21163	1.24496	1.26004	1.21917	1.04756	1.15304	1.04653	1.14961	1.13156	1.18134	1.12638	1.20725	1.21046	1.13937	1.10844	1.18805	1.17725
1271.57	1.14616	1.20767	1.1071	1.20956	1.20973	1.12049	1.14567	1.16206	1.23917	1.14465	1.22452	1.14127	1.18155	1.04381	1.21675	1.08751	1.25846	1.16956	1.10966	1.15394	1.14999	1.14736	1.17453	1.14993	1.18001	1.21003	1.10568	1.13347	1.11772	1.12245	1.17369	1.18812	1.21155	1.24458	1.26029	1.21897	1.0475	1.15292	1.04643	1.14966	1.1316	1.18117	1.1263	1.20706	1.20999	1.13945	1.10859	1.18796	1.17718
[truncated: 554 more rows]
[truncated: 635 more columns]

## Sheet: Hardness
Number of blueberry	Hardness
1	397.178
2	396.355
3	494.18
4	389.183
5	489.477
6	433.745
7	437.86
8	416.931
9	511.464
10	425.632
11	436.684
[truncated: 673 more rows]
